# Supplementary material for: Quantitative Proteomics Reveals the Defense Response of Wheat against Puccinia striiformis f. sp. tritici
Source: Sci Rep. 2016 Sep 28;6:34261. doi: 10.1038/srep34261 (PMC5039691; doi:10.1038/srep34261)
Supplement: Supplementary Table S2 [file srep34261-s3.xls]

## Sheet: Aegilops tauschii
Gene	NCBInr Description	NCBInr Accession	COG Function-Description	COG Code	COG Functional-Categories	KEGG(ko_id|rank|evalue|score|identity|ko_definition)	GO Biological_Process	GO Molecular_Function	GO Cellular_Component
AEGTA00133	cytosolic Cu/Zn superoxide dismutase [Triticum aestivum] >gi|380875810|gb|AFF27608.1| cytosolic Cu/Zn superoxide dismutase [Triticum aestivum] >gi|380875812|gb|AFF27609.1| cytosolic Cu/Zn superoxide dismutase [Triticum aestivum] >gi|380875814|gb|AFF27610.1| cytosolic Cu/Zn superoxide dismutase [Triticum aestivum]	gi|380875808|gb|AFF27607.1|	Cu/Zn superoxide dismutase	P	Inorganic ion transport and metabolism ;	K04565|1|3e-76|284|bdi:100840092|Cu/Zn superoxide dismutase [EC:1.15.1.1]	GO:0042742//defense response to bacterium;GO:0046688//response to copper ion;GO:0000303//response to superoxide;GO:0010193//response to ozone;GO:0006801//superoxide metabolic process;GO:0010039//response to iron ion;GO:0009651//response to salt stress;GO:0055114//oxidation-reduction process	GO:0046872//metal ion binding;GO:0004784//superoxide dismutase activity	GO:0005829//cytosol
AEGTA00280	PREDICTED: aldose 1-epimerase-like [Brachypodium distachyon]	gi|357163921|ref|XP_003579891.1|	Galactose mutarotase and related enzymes	G	Carbohydrate transport and metabolism ;	K01785|1|2e-88|323|sbi:SORBI_06g018780|aldose 1-epimerase [EC:5.1.3.3]	GO:0019318//hexose metabolic process	GO:0030246//carbohydrate binding;GO:0016853//isomerase activity	GO:0016023//cytoplasmic membrane-bounded vesicle
AEGTA00295	predicted protein [Hordeum vulgare subsp. vulgare] >gi|326526883|dbj|BAK00830.1| predicted protein [Hordeum vulgare subsp. vulgare]	gi|326517052|dbj|BAJ96518.1|	-	-	-	-	GO:0006626//protein targeting to mitochondrion	GO:0015450//P-P-bond-hydrolysis-driven protein transmembrane transporter activity	GO:0005742//mitochondrial outer membrane translocase complex;GO:0009536//plastid;GO:0005774//vacuolar membrane;GO:0005886//plasma membrane
AEGTA01441	TPA: hypothetical protein ZEAMMB73_723278 [Zea mays]	gi|414872512|tpg|DAA51069.1|	-	-	-	K03235|1|2e-50|201|olu:OSTLU_36160|elongation factor 3	GO:0042742//defense response to bacterium;GO:0006094//gluconeogenesis;GO:0007010//cytoskeleton organization;GO:0010498//proteasomal protein catabolic process	-	GO:0009507//chloroplast;GO:0016020//membrane;GO:0005634//nucleus;GO:0005829//cytosol
AEGTA01543	predicted protein [Hordeum vulgare subsp. vulgare]	gi|326517122|dbj|BAJ99927.1|	-	-	-	-	-	-
AEGTA02171	PREDICTED: uncharacterized protein LOC100840187 [Brachypodium distachyon]	gi|357122068|ref|XP_003562738.1|	Zn-dependent protease with chaperone function	O	Posttranslational modification, protein turnover, chaperones ;	-	-	-
AEGTA02200	putative immunophilin [Hordeum vulgare subsp. vulgare] >gi|326488971|dbj|BAJ98097.1| predicted protein [Hordeum vulgare subsp. vulgare] >gi|326511687|dbj|BAJ91988.1| predicted protein [Hordeum vulgare subsp. vulgare]	gi|38174807|emb|CAD42633.1|	FKBP-type peptidyl-prolyl cis-trans isomerases 1 PPIases	O	Posttranslational modification, protein turnover, chaperones ;	K09569|1|2e-59|229|bdi:100837933|FK506-binding protein 2 [EC:5.2.1.8]	GO:0006457//protein folding;GO:0000413//protein peptidyl-prolyl isomerization	GO:0003755//peptidyl-prolyl cis-trans isomerase activity	GO:0005773//vacuole;GO:0016023//cytoplasmic membrane-bounded vesicle
AEGTA02246	predicted protein [Hordeum vulgare subsp. vulgare]	gi|326531704|dbj|BAJ97856.1|	UDP-N-acetylmuramyl tripeptide synthase	M	Cell wall/membrane/envelope biogenesis ;	-	GO:0006399//tRNA metabolic process;GO:0008360//regulation of cell shape;GO:0010020//chloroplast fission;GO:0009902//chloroplast relocation;GO:0051301//cell division;GO:0009252//peptidoglycan biosynthetic process;GO:0045893//positive regulation of transcription, DNA-dependent;GO:0042793//transcription from plastid promoter;GO:0006364//rRNA processing;GO:0010027//thylakoid membrane organization	GO:0016881//acid-amino acid ligase activity;GO:0005524//ATP binding	GO:0009295//nucleoid;GO:0009507//chloroplast
AEGTA02775	unknown [Medicago truncatula]	gi|217070210|gb|ACJ83465.1|	Peptide methionine sulfoxide reductase	O	Posttranslational modification, protein turnover, chaperones ;	K02214|1|0.0|1009|bdi:100834514|cell division control protein 7 [EC:2.7.11.1]	GO:0046777//protein autophosphorylation	GO:0004674//protein serine/threonine kinase activity	-
AEGTA03060	hypothetical protein SORBIDRAFT_05g003950 [Sorghum bicolor] >gi|241936181|gb|EES09326.1| hypothetical protein SORBIDRAFT_05g003950 [Sorghum bicolor]	gi|242070123|ref|XP_002450338.1|	-	-	-	K13457|1|2e-06|49.7|pop:POPTR_755797|disease resistance protein RPM1	-	-	GO:0016023//cytoplasmic membrane-bounded vesicle
AEGTA03571	ATP synthase beta subunit [Brachyelytrum aristosum]	gi|150035725|gb|ABR67208.1|	F0F1-type ATP synthase, beta subunit	C	Energy production and conversion ;	K02112|1|3e-159|559|osa:9271553|F-type H+-transporting ATPase subunit beta [EC:3.6.3.14]	GO:0042777//plasma membrane ATP synthesis coupled proton transport;GO:0015991//ATP hydrolysis coupled proton transport	GO:0008553//hydrogen-exporting ATPase activity, phosphorylative mechanism;GO:0046933//proton-transporting ATP synthase activity, rotational mechanism;GO:0005524//ATP binding;GO:0046961//proton-transporting ATPase activity, rotational mechanism	GO:0045261//proton-transporting ATP synthase complex, catalytic core F(1);GO:0009535//chloroplast thylakoid membrane;GO:0005886//plasma membrane
AEGTA03579	PREDICTED: tetrapyrrole-binding protein, chloroplastic-like [Brachypodium distachyon]	gi|357156919|ref|XP_003577620.1|	Predicted NTPase (NACHT family)	T	Signal transduction mechanisms ;	-	-	-	GO:0009536//plastid
AEGTA04480	uncharacterized protein LOC100194054 [Zea mays]	gi|212721648|ref|NP_001132583.1|	Uncharacterized low-complexity proteins	S	Function unknown ;	-	GO:0016117//carotenoid biosynthetic process;GO:0006636//unsaturated fatty acid biosynthetic process;GO:0030003//cellular cation homeostasis;GO:0019288//isopentenyl diphosphate biosynthetic process, mevalonate-independent pathway;GO:0015979//photosynthesis;GO:0015995//chlorophyll biosynthetic process;GO:0070838//divalent metal ion transport;GO:0006364//rRNA processing;GO:0010027//thylakoid membran…	GO:0005515//protein binding	GO:0005576//extracellular region;GO:0009570//chloroplast stroma;GO:0009543//chloroplast thylakoid lumen;GO:0009535//chloroplast thylakoid membrane
AEGTA04753	unknown [Zea mays]	gi|194698930|gb|ACF83549.1|	Uncharacterized protein conserved in bacteria	S	Function unknown ;	-	-	-	GO:0009536//plastid
AEGTA05000	PREDICTED: probable FKBP-type peptidyl-prolyl cis-trans isomerase 1, chloroplastic-like [Brachypodium distachyon]	gi|357144634|ref|XP_003573361.1|	FKBP-type peptidyl-prolyl cis-trans isomerases 1 PPIases	O	Posttranslational modification, protein turnover, chaperones ;	K01802|1|3e-76|282|osa:4328090|peptidylprolyl isomerase [EC:5.2.1.8]	GO:0006457//protein folding;GO:0000413//protein peptidyl-prolyl isomerization;GO:0055114//oxidation-reduction process	GO:0016491//oxidoreductase activity;GO:0003755//peptidyl-prolyl cis-trans isomerase activity	GO:0009536//plastid
AEGTA05191	predicted protein [Hordeum vulgare subsp. vulgare] >gi|326522841|dbj|BAJ88466.1| predicted protein [Hordeum vulgare subsp. vulgare]	gi|326493652|dbj|BAJ85287.1|	Fructose-1,6-bisphosphate aldolase	G	Carbohydrate transport and metabolism ;	K01623|1|0.0|636|bdi:100832935|fructose-bisphosphate aldolase, class I [EC:4.1.2.13]	GO:0001666//response to hypoxia;GO:0006098//pentose-phosphate shunt;GO:0009718//anthocyanin-containing compound biosynthetic process;GO:0000023//maltose metabolic process;GO:0019252//starch biosynthetic process;GO:0006096//glycolysis	GO:0004332//fructose-bisphosphate aldolase activity	GO:0009507//chloroplast
AEGTA05269	predicted protein [Hordeum vulgare subsp. vulgare]	gi|326494574|dbj|BAJ94406.1|	-	-	-	-	-	-
AEGTA05504	Chain G, Localization Of The Large Subunit Ribosomal Proteins Into A 5.5 A Cryo-Em Map Of Triticum Aestivum Translating 80s Ribosome >gi|57471700|gb|AAW50981.1| ribosomal protein L6 [Triticum aestivum]	gi|315113277|pdb|3IZR|G	Ribosomal protein L14E/L6E/L27E	J	Translation, ribosomal structure and biogenesis ;	K02934|1|2e-105|379|bdi:100836469|large subunit ribosomal protein L6e	GO:0006412//translation	GO:0003735//structural constituent of ribosome	GO:0005730//nucleolus;GO:0005886//plasma membrane;GO:0022625//cytosolic large ribosomal subunit;GO:0009507//chloroplast;GO:0005783//endoplasmic reticulum
AEGTA05616	glutathione peroxidase 1 [Secale cereale x Triticum durum]	gi|365769193|gb|AEW90959.1|	Glutathione peroxidase	O	Posttranslational modification, protein turnover, chaperones ;	K00432|1|4e-92|334|sbi:SORBI_06g024920|glutathione peroxidase [EC:1.11.1.9]	GO:0006979//response to oxidative stress;GO:0046686//response to cadmium ion;GO:0009651//response to salt stress;GO:0055114//oxidation-reduction process	GO:0004602//glutathione peroxidase activity	GO:0005886//plasma membrane;GO:0009507//chloroplast;GO:0005739//mitochondrion
AEGTA06000	predicted protein [Hordeum vulgare subsp. vulgare] >gi|326492349|dbj|BAK01958.1| predicted protein [Hordeum vulgare subsp. vulgare] >gi|326496382|dbj|BAJ94653.1| predicted protein [Hordeum vulgare subsp. vulgare] >gi|326509841|dbj|BAJ87136.1| predicted protein [Hordeum vulgare subsp. vulgare]	gi|326489559|dbj|BAK01760.1|	-	-	-	-	-	-	GO:0016023//cytoplasmic membrane-bounded vesicle
AEGTA06024	PREDICTED: uncharacterized protein LOC100840703 [Brachypodium distachyon]	gi|357168362|ref|XP_003581610.1|	Secreted/periplasmic Zn-dependent peptidases, insulinase-like	O	Posttranslational modification, protein turnover, chaperones ;	K01411|1|0.0|1544|bdi:100824526|nardilysin [EC:3.4.24.61]	GO:0006508//proteolysis	GO:0004222//metalloendopeptidase activity;GO:0008270//zinc ion binding	GO:0005829//cytosol
AEGTA06095	predicted protein [Hordeum vulgare subsp. vulgare]	gi|326501704|dbj|BAK02641.1|	Ca2+-dependent lipid-binding protein, contains C2 domain	R	General function prediction only ;	-	-	-
AEGTA06183	histone h4 [Oryza sativa Indica Group]	gi|149391947|gb|ABR25874.1|	Histones H3 and H4	B	Chromatin structure and dynamics ;	K11254|1|5e-35|143|mtr:MTR_2g096100|histone H4	GO:0009414//response to water deprivation;GO:0006334//nucleosome assembly	GO:0003677//DNA binding;GO:0005515//protein binding	GO:0005829//cytosol;GO:0000786//nucleosome;GO:0005739//mitochondrion;GO:0005730//nucleolus;GO:0009506//plasmodesma;GO:0005774//vacuolar membrane;GO:0009579//thylakoid;GO:0009507//chloroplast;GO:0005794//Golgi apparatus;GO:0005886//plasma membrane
AEGTA06198	RNase S-like protein precursor [Hordeum vulgare subsp. vulgare]	gi|7288255|gb|AAF45043.1|AF182197_1	-	-	-	K01166|1|2e-34|144|pop:POPTR_820480|ribonuclease T2 [EC:3.1.27.1]	-	GO:0016787//hydrolase activity;GO:0000166//nucleotide binding	GO:0016023//cytoplasmic membrane-bounded vesicle
AEGTA06312	cysteine protease [Triticum aestivum]	gi|56682917|gb|AAW21813.1|	Cysteine protease	O	Posttranslational modification, protein turnover, chaperones ;	K01376|1|0.0|646|osa:4329339|[EC:3.4.22.-]!K01373|4|2e-116|417|ppp:PHYPADRAFT_209158|cathepsin F [EC:3.4.22.41]	GO:0009651//response to salt stress;GO:0042742//defense response to bacterium;GO:0009269//response to desiccation;GO:0009266//response to temperature stimulus;GO:0006508//proteolysis;GO:0006972//hyperosmotic response;GO:0006833//water transport;GO:0007030//Golgi organization;GO:0006096//glycolysis;GO:0046686//response to cadmium ion	GO:0004197//cysteine-type endopeptidase activity	GO:0016023//cytoplasmic membrane-bounded vesicle;GO:0005576//extracellular region;GO:0005773//vacuole;GO:0005634//nucleus
AEGTA06357	PREDICTED: ruBisCO large subunit-binding protein subunit beta, chloroplastic-like [Brachypodium distachyon]	gi|357163757|ref|XP_003579836.1|	Chaperonin GroEL (HSP60 family)	O	Posttranslational modification, protein turnover, chaperones ;	K04077|1|0.0|684|bdi:100842360|chaperonin GroEL	GO:0016556//mRNA modification;GO:0006655//phosphatidylglycerol biosynthetic process;GO:0042026//protein refolding;GO:0019288//isopentenyl diphosphate biosynthetic process, mevalonate-independent pathway;GO:0000023//maltose metabolic process;GO:0019252//starch biosynthetic process;GO:0043085//positive regulation of catalytic activity	GO:0005524//ATP binding;GO:0051082//unfolded protein binding	GO:0009941//chloroplast envelope;GO:0009570//chloroplast stroma
AEGTA06390	Os07g0565600 [Oryza sativa Japonica Group] >gi|113611549|dbj|BAF21927.1| Os07g0565600 [Oryza sativa Japonica Group]	gi|115472829|ref|NP_001060013.1|	Peptidyl-prolyl cis-trans isomerase (rotamase) - cyclophilin family	O	Posttranslational modification, protein turnover, chaperones ;	-	GO:0016556//mRNA modification;GO:0010103//stomatal complex morphogenesis;GO:0000413//protein peptidyl-prolyl isomerization;GO:0006457//protein folding;GO:0019288//isopentenyl diphosphate biosynthetic process, mevalonate-independent pathway	GO:0003755//peptidyl-prolyl cis-trans isomerase activity	GO:0009535//chloroplast thylakoid membrane;GO:0009543//chloroplast thylakoid lumen
AEGTA06392	predicted protein [Hordeum vulgare subsp. vulgare] >gi|326503548|dbj|BAJ86280.1| predicted protein [Hordeum vulgare subsp. vulgare] >gi|326509751|dbj|BAJ87091.1| predicted protein [Hordeum vulgare subsp. vulgare] >gi|326523713|dbj|BAJ93027.1| predicted protein [Hordeum vulgare subsp. vulgare] >gi|326532752|dbj|BAJ89221.1| predicted protein [Hordeum vulgare subsp. vulgare]	gi|326499830|dbj|BAJ90750.1|	F0F1-type ATP synthase, delta subunit (mitochondrial oligomycin sensitivity protein)	C	Energy production and conversion ;	K02113|1|5e-68|254|bdi:100828294|F-type H+-transporting ATPase subunit delta [EC:3.6.3.14]	GO:0042777//plasma membrane ATP synthesis coupled proton transport;GO:0042742//defense response to bacterium;GO:0009773//photosynthetic electron transport in photosystem I;GO:0009409//response to cold;GO:0009772//photosynthetic electron transport in photosystem II	GO:0046933//proton-transporting ATP synthase activity, rotational mechanism	GO:0005739//mitochondrion;GO:0009941//chloroplast envelope;GO:0009535//chloroplast thylakoid membrane;GO:0010287//plastoglobule;GO:0005886//plasma membrane;GO:0010319//stromule
AEGTA06591	predicted protein [Hordeum vulgare subsp. vulgare]	gi|326530424|dbj|BAJ97638.1|	-	-	-	K00430|1|4e-107|385|sbi:SORBI_05g001010|peroxidase [EC:1.11.1.7]	-	-
AEGTA06665	hypothetical protein OsJ_06379 [Oryza sativa Japonica Group]	gi|222622662|gb|EEE56794.1|	Aspartate/tyrosine/aromatic aminotransferase	E	Amino acid transport and metabolism ;	K00815|1|6e-162|568|osa:4329101|tyrosine aminotransferase [EC:2.6.1.5]	GO:0010189//vitamin E biosynthetic process;GO:0042218//1-aminocyclopropane-1-carboxylate biosynthetic process;GO:0006826//iron ion transport	GO:0030170//pyridoxal phosphate binding;GO:0033855//nicotianamine aminotransferase activity;GO:0016847//1-aminocyclopropane-1-carboxylate synthase activity	GO:0009536//plastid
AEGTA06761	TPA: hypothetical protein ZEAMMB73_870948 [Zea mays]	gi|414871951|tpg|DAA50508.1|	Thiamine biosynthesis protein ThiC	H	Coenzyme transport and metabolism ;	K03147|1|0.0|1202|bdi:100843013|thiamine biosynthesis protein ThiC	GO:0010266//response to vitamin B1;GO:0009228//thiamine biosynthetic process;GO:0016045//detection of bacterium	GO:0051536//iron-sulfur cluster binding;GO:0008270//zinc ion binding;GO:0016829//lyase activity;GO:0080041//ADP-ribose pyrophosphohydrolase activity	GO:0009570//chloroplast stroma
AEGTA06927	PREDICTED: developmentally-regulated GTP-binding protein 1-like [Brachypodium distachyon]	gi|357121866|ref|XP_003562638.1|	Predicted GTPase	R	General function prediction only ;	K06944|1|0.0|641|osa:4343980|	GO:0006184//GTP catabolic process	GO:0019003//GDP binding;GO:0003924//GTPase activity;GO:0005525//GTP binding	GO:0005829//cytosol
AEGTA06972	predicted protein [Hordeum vulgare subsp. vulgare]	gi|326502848|dbj|BAJ99052.1|	Di- and tricarboxylate transporters	P	Inorganic ion transport and metabolism ;	K03319|1|2e-52|201|bdi:100845105|divalent anion:Na+ symporter, DASS family	GO:0009624//response to nematode;GO:0071423//malate transmembrane transport;GO:0015813//L-glutamate transport;GO:0006814//sodium ion transport	GO:0015140//malate transmembrane transporter activity;GO:0005313//L-glutamate transmembrane transporter activity	GO:0009941//chloroplast envelope;GO:0016020//membrane
AEGTA07208	predicted protein [Hordeum vulgare subsp. vulgare]	gi|326504644|dbj|BAK06613.1|	GTPase	R	General function prediction only ;	K03595|1|0.0|650|bdi:100839087|GTP-binding protein Era	GO:0045036//protein targeting to chloroplast;GO:0009793//embryo development ending in seed dormancy;GO:0019288//isopentenyl diphosphate biosynthetic process, mevalonate-independent pathway;GO:0006184//GTP catabolic process;GO:0016226//iron-sulfur cluster assembly;GO:0007264//small GTPase mediated signal transduction;GO:0042274//ribosomal small subunit biogenesis;GO:0045893//positive regulation of…	GO:0005525//GTP binding;GO:0070181//SSU rRNA binding;GO:0003924//GTPase activity	GO:0009507//chloroplast;GO:0005886//plasma membrane
AEGTA07214	hypothetical protein ARALYDRAFT_912568 [Arabidopsis lyrata subsp. lyrata] >gi|297314811|gb|EFH45234.1| hypothetical protein ARALYDRAFT_912568 [Arabidopsis lyrata subsp. lyrata]	gi|297802182|ref|XP_002868975.1|	Uncharacterized conserved protein	S	Function unknown ;	K14769|1|6e-89|327|osa:4327566|U3 small nucleolar RNA-associated protein 11	GO:0016075//rRNA catabolic process;GO:0035196//production of miRNAs involved in gene silencing by miRNA;GO:0019288//isopentenyl diphosphate biosynthetic process, mevalonate-independent pathway;GO:0010027//thylakoid membrane organization;GO:0010267//production of ta-siRNAs involved in RNA interference;GO:0051607//defense response to virus	GO:0004525//ribonuclease III activity;GO:0003723//RNA binding	GO:0009507//chloroplast
AEGTA07275	PREDICTED: quinone oxidoreductase-like protein At1g23740, chloroplastic-like [Brachypodium distachyon]	gi|357147655|ref|XP_003574429.1|	NADPH:quinone reductase and related Zn-dependent oxidoreductases	CR	Energy production and conversion ; General function prediction only ;	K07119|1|3e-12|70.9|vcn:VOLCADRAFT_117231|!K00344|4|4e-11|66.6|osa:4331066|NADPH2:quinone reductase [EC:1.6.5.5] A dual role for plant quinone reductases in host-fungus interaction.	GO:0009072//aromatic amino acid family metabolic process;GO:0000096//sulfur amino acid metabolic process;GO:0016117//carotenoid biosynthetic process;GO:0006636//unsaturated fatty acid biosynthetic process;GO:0010264//myo-inositol hexakisphosphate biosynthetic process;GO:0044272//sulfur compound biosynthetic process;GO:0019288//isopentenyl diphosphate biosynthetic process, mevalonate-independent p…	GO:0035671//enone reductase activity;GO:0008270//zinc ion binding;GO:0000166//nucleotide binding;GO:0035798//2-alkenal reductase (NADP+) activity;GO:0003960//NADPH:quinone reductase activity	GO:0009941//chloroplast envelope;GO:0048046//apoplast;GO:0010319//stromule;GO:0009570//chloroplast stroma;GO:0009579//thylakoid
AEGTA07473	hypothetical protein ZEAMMB73_831226 [Zea mays]	gi|413956430|gb|AFW89079.1|	-	-	-	K00430|1|5e-103|372|bdi:100828063|peroxidase [EC:1.11.1.7]	GO:0006950//response to stress	-	GO:0005774//vacuolar membrane;GO:0016023//cytoplasmic membrane-bounded vesicle;GO:0071944//cell periphery
AEGTA07715	predicted protein [Hordeum vulgare subsp. vulgare]	gi|326506328|dbj|BAJ86482.1|	Uncharacterized low-complexity proteins	S	Function unknown ;	-	GO:0006098//pentose-phosphate shunt;GO:0042742//defense response to bacterium;GO:0009409//response to cold;GO:0019288//isopentenyl diphosphate biosynthetic process, mevalonate-independent pathway;GO:0015995//chlorophyll biosynthetic process;GO:0016117//carotenoid biosynthetic process;GO:0006636//unsaturated fatty acid biosynthetic process;GO:0015979//photosynthesis;GO:0043085//positive regulation…	GO:0005515//protein binding	GO:0009535//chloroplast thylakoid membrane;GO:0009543//chloroplast thylakoid lumen
AEGTA07865	predicted protein [Hordeum vulgare subsp. vulgare]	gi|326507652|dbj|BAK03219.1|	Succinyl-CoA synthetase, beta subunit	C	Energy production and conversion ;	K01648|1|0.0|846|bdi:100839155|ATP citrate (pro-S)-lyase [EC:2.3.3.8]	-	GO:0005524//ATP binding;GO:0004775//succinate-CoA ligase (ADP-forming) activity	-
AEGTA07924	hypothetical protein OsJ_03885 [Oryza sativa Japonica Group]	gi|125572444|gb|EAZ13959.1|	Ubiquitin-protein ligase	O	Posttranslational modification, protein turnover, chaperones ;	K06689|1|2e-84|308|bdi:100821498|ubiquitin-conjugating enzyme E2 D/E [EC:6.3.2.19]	GO:0006511//ubiquitin-dependent protein catabolic process	GO:0016881//acid-amino acid ligase activity;GO:0005524//ATP binding	-
AEGTA07950	unknown [Zea mays]	gi|194705670|gb|ACF86919.1|	Cystathionine beta-lyases/cystathionine gamma-synthases	E	Amino acid transport and metabolism ;	K01760|1|0.0|757|bdi:100836410|cystathionine beta-lyase [EC:4.4.1.8]	GO:0019279//L-methionine biosynthetic process from L-homoserine via cystathionine;GO:0000394//RNA splicing, via endonucleolytic cleavage and ligation	GO:0004123//cystathionine gamma-lyase activity;GO:0080146//L-cysteine desulfhydrase activity;GO:0004121//cystathionine beta-lyase activity;GO:0044540//L-cystine L-cysteine-lyase (deaminating);GO:0030170//pyridoxal phosphate binding	GO:0009570//chloroplast stroma
AEGTA07994	predicted protein [Hordeum vulgare subsp. vulgare]	gi|326505912|dbj|BAJ91195.1|	-	-	-	-	-	-
AEGTA08116	predicted protein [Hordeum vulgare subsp. vulgare]	gi|326503752|dbj|BAJ86382.1|	-	-	-	-	GO:0022900//electron transport chain	GO:0005507//copper ion binding;GO:0009055//electron carrier activity	-
AEGTA08147	predicted protein [Hordeum vulgare subsp. vulgare]	gi|326505140|dbj|BAK02957.1|	ATP phosphoribosyltransferase	E	Amino acid transport and metabolism ;	K00765|1|3e-180|629|bdi:100821967|ATP phosphoribosyltransferase [EC:2.4.2.17]	GO:0048767//root hair elongation;GO:0000105//histidine biosynthetic process;GO:0000023//maltose metabolic process;GO:0019252//starch biosynthetic process;GO:0006567//threonine catabolic process;GO:0019344//cysteine biosynthetic process	GO:0003879//ATP phosphoribosyltransferase activity;GO:0000287//magnesium ion binding	GO:0009570//chloroplast stroma
AEGTA08508	cold acclimation protein WCOR615 [Triticum aestivum]	gi|1657857|gb|AAB18208.1|	-	-	-	-	-	-
AEGTA08546	hypothetical protein ZEAMMB73_083596 [Zea mays]	gi|413945113|gb|AFW77762.1|	-	-	-	-	-	-	GO:0005829//cytosol;GO:0009506//plasmodesma
AEGTA08575	serpin 4 [Triticum aestivum]	gi|224589272|gb|ACN59486.1|	Serine protease inhibitor	O	Posttranslational modification, protein turnover, chaperones ;	K13963|1|5e-167|585|bdi:100830902|serpin B	GO:0010466//negative regulation of peptidase activity;GO:0006952//defense response	GO:0004867//serine-type endopeptidase inhibitor activity;GO:0045735//nutrient reservoir activity	-
AEGTA08642	predicted protein [Hordeum vulgare subsp. vulgare]	gi|326487996|dbj|BAJ89837.1|	-	-	-	-	-	-	GO:0009941//chloroplast envelope
AEGTA08745	class III peroxidase [Triticum aestivum]	gi|193074381|gb|ACF08096.1|	-	-	-	K00430|1|7e-96|348|osa:4344276|peroxidase [EC:1.11.1.7]	GO:0006979//response to oxidative stress;GO:0055114//oxidation-reduction process	GO:0046872//metal ion binding;GO:0020037//heme binding;GO:0004601//peroxidase activity	GO:0016023//cytoplasmic membrane-bounded vesicle
AEGTA08758	predicted protein [Hordeum vulgare subsp. vulgare]	gi|326511715|dbj|BAJ92002.1|	-	-	-	-	GO:0010264//myo-inositol hexakisphosphate biosynthetic process;GO:0010207//photosystem II assembly	-	GO:0009570//chloroplast stroma
AEGTA08759	germin-like protein 3 [Triticum aestivum]	gi|228480401|gb|ACQ41883.1|	-	-	-	-	GO:0006950//response to stress;GO:0055114//oxidation-reduction process	GO:0045735//nutrient reservoir activity;GO:0030145//manganese ion binding;GO:0050162//oxalate oxidase activity	GO:0005618//cell wall;GO:0048046//apoplast
AEGTA08834	predicted protein [Hordeum vulgare subsp. vulgare]	gi|326525835|dbj|BAJ93094.1|	Trypsin-like serine proteases, typically periplasmic, contain C-terminal PDZ domain	O	Posttranslational modification, protein turnover, chaperones ;	K01362|1|1e-83|307|ath:AT4G18370|[EC:3.4.21.-]	GO:0010206//photosystem II repair;GO:0006508//proteolysis;GO:0016556//mRNA modification;GO:0055114//oxidation-reduction process	GO:0004252//serine-type endopeptidase activity;GO:0032440//2-alkenal reductase [NAD(P)] activity	GO:0009543//chloroplast thylakoid lumen
AEGTA08953	predicted protein [Hordeum vulgare subsp. vulgare]	gi|326529313|dbj|BAK01050.1|	EMAP domain	R	General function prediction only ;	K15437|1|5e-48|188|smo:SELMODRAFT_67708|aminoacyl tRNA synthase complex-interacting multifunctional protein 1!K01874|2|5e-32|135|gmx:100809861|methionyl-tRNA synthetase [EC:6.1.1.10]	-	GO:0000049//tRNA binding;GO:0004812//aminoacyl-tRNA ligase activity	GO:0005739//mitochondrion;GO:0009507//chloroplast
AEGTA08970	hypothetical protein OsI_26047 [Oryza sativa Indica Group] >gi|222637062|gb|EEE67194.1| hypothetical protein OsJ_24296 [Oryza sativa Japonica Group]	gi|218199633|gb|EEC82060.1|	FKBP-type peptidyl-prolyl cis-trans isomerases 1 PPIases	O	Posttranslational modification, protein turnover, chaperones ;	K01802|1|2e-10|64.3|aly:ARALYDRAFT_483467|peptidylprolyl isomerase [EC:5.2.1.8]!K14826|3|3e-07|53.5|rcu:RCOM_1499110|FK506-binding nuclear protein [EC:5.2.1.8]	GO:0006457//protein folding;GO:0035304//regulation of protein dephosphorylation;GO:0010207//photosystem II assembly;GO:0009902//chloroplast relocation;GO:0019761//glucosinolate biosynthetic process;GO:0055114//oxidation-reduction process;GO:0045893//positive regulation of transcription, DNA-dependent;GO:0042793//transcription from plastid promoter;GO:0000413//protein peptidyl-prolyl isomerization…	GO:0005528//FK506 binding;GO:0016491//oxidoreductase activity;GO:0003755//peptidyl-prolyl cis-trans isomerase activity	GO:0016020//membrane;GO:0005576//extracellular region;GO:0009543//chloroplast thylakoid lumen
AEGTA09011	fasciclin-like protein FLA17 [Triticum aestivum]	gi|115349918|gb|ABI95407.1|	-	-	-	-	GO:0009834//secondary cell wall biogenesis	-	GO:0031225//anchored to membrane;GO:0016023//cytoplasmic membrane-bounded vesicle;GO:0005886//plasma membrane
AEGTA09135	Aldose 1-epimerase family protein, expressed [Oryza sativa Japonica Group]	gi|110288628|gb|ABG65914.1|	Galactose mutarotase and related enzymes	G	Carbohydrate transport and metabolism ;	K01785|1|1e-175|613|osa:4348138|aldose 1-epimerase [EC:5.1.3.3]	GO:0019318//hexose metabolic process	GO:0030246//carbohydrate binding;GO:0004034//aldose 1-epimerase activity	-
AEGTA09236	predicted protein [Hordeum vulgare subsp. vulgare]	gi|326488465|dbj|BAJ93901.1|	Trypsin-like serine proteases, typically periplasmic, contain C-terminal PDZ domain	O	Posttranslational modification, protein turnover, chaperones ;	K01362|1|2e-169|593|ath:AT5G39830|[EC:3.4.21.-]	GO:0055114//oxidation-reduction process;GO:0010027//thylakoid membrane organization;GO:0006508//proteolysis;GO:0000023//maltose metabolic process;GO:0019252//starch biosynthetic process;GO:0010206//photosystem II repair;GO:0019761//glucosinolate biosynthetic process	GO:0032440//2-alkenal reductase [NAD(P)] activity;GO:0004252//serine-type endopeptidase activity	GO:0009543//chloroplast thylakoid lumen
AEGTA09418	hypothetical protein OsI_16052 [Oryza sativa Indica Group]	gi|218194930|gb|EEC77357.1|	Predicted enzyme of the cupin superfamily	R	General function prediction only ;	K06995|1|2e-55|212|bdi:100825165|	GO:0019252//starch biosynthetic process;GO:0000023//maltose metabolic process;GO:0019288//isopentenyl diphosphate biosynthetic process, mevalonate-independent pathway	-	GO:0009507//chloroplast;GO:0005634//nucleus
AEGTA09576	predicted protein [Hordeum vulgare subsp. vulgare]	gi|326509537|dbj|BAJ91685.1|	Exoribonuclease R	K	Transcription ;	K01147|1|2e-68|259|ota:Ot09g04200|exoribonuclease II [EC:3.1.13.1]!K12585|3|2e-20|99.8|ath:AT2G17510|exosome complex exonuclease DIS3/RRP44 [EC:3.1.13.-]	GO:0009902//chloroplast relocation;GO:0006364//rRNA processing;GO:0010027//thylakoid membrane organization;GO:0006399//tRNA metabolic process;GO:0009793//embryo development ending in seed dormancy	GO:0003723//RNA binding;GO:0000175//3'-5'-exoribonuclease activity	GO:0005739//mitochondrion;GO:0009507//chloroplast
AEGTA09652	predicted protein [Hordeum vulgare subsp. vulgare]	gi|326527949|dbj|BAJ89026.1|	-	-	-	K00430|1|3e-100|363|aly:ARALYDRAFT_908444|peroxidase [EC:1.11.1.7]	GO:0006979//response to oxidative stress;GO:0055114//oxidation-reduction process	GO:0046872//metal ion binding;GO:0020037//heme binding;GO:0004601//peroxidase activity	GO:0016023//cytoplasmic membrane-bounded vesicle
AEGTA09869	predicted protein [Hordeum vulgare subsp. vulgare]	gi|326509981|dbj|BAJ87207.1|	-	-	-	-	GO:0009965//leaf morphogenesis;GO:0010027//thylakoid membrane organization;GO:0030154//cell differentiation;GO:0015979//photosynthesis	GO:0005509//calcium ion binding;GO:0005515//protein binding	GO:0019898//extrinsic to membrane;GO:0009570//chloroplast stroma;GO:0009654//oxygen evolving complex;GO:0009543//chloroplast thylakoid lumen
AEGTA10070	predicted protein [Hordeum vulgare subsp. vulgare]	gi|326517573|dbj|BAK03705.1|	RNA-binding proteins (RRM domain)	R	General function prediction only ;	K13126|1|5e-17|87.0|rcu:RCOM_1589620|polyadenylate-binding protein	-	GO:0003676//nucleic acid binding;GO:0000166//nucleotide binding	-
AEGTA10153	predicted protein [Hordeum vulgare subsp. vulgare]	gi|326499772|dbj|BAJ86197.1|	ATPases with chaperone activity, ATP-binding subunit	O	Posttranslational modification, protein turnover, chaperones ;	K03696|1|0.0|1367|bdi:100840449|ATP-dependent Clp protease ATP-binding subunit ClpC	GO:0019538//protein metabolic process	GO:0005524//ATP binding;GO:0017111//nucleoside-triphosphatase activity	GO:0009941//chloroplast envelope
AEGTA10196	putative tyrosine phosphatase [Oryza sativa]	gi|37776913|emb|CAD23149.1|	-	-	-	-	GO:0009611//response to wounding;GO:0016117//carotenoid biosynthetic process;GO:0010264//myo-inositol hexakisphosphate biosynthetic process;GO:0015979//photosynthesis	-	GO:0009941//chloroplast envelope;GO:0009570//chloroplast stroma;GO:0009535//chloroplast thylakoid membrane
AEGTA10382	predicted protein [Hordeum vulgare subsp. vulgare] >gi|326532962|dbj|BAJ89326.1| predicted protein [Hordeum vulgare subsp. vulgare]	gi|326489953|dbj|BAJ94050.1|	-	-	-	K02866|1|7e-21|99.0|osa:4332737|large subunit ribosomal protein L10e	-	GO:0003993//acid phosphatase activity	GO:0016023//cytoplasmic membrane-bounded vesicle;GO:0005739//mitochondrion
AEGTA10560	predicted protein [Hordeum vulgare subsp. vulgare] >gi|326523001|dbj|BAJ88546.1| predicted protein [Hordeum vulgare subsp. vulgare]	gi|326511060|dbj|BAJ91877.1|	Golgi nucleoside diphosphatase	GO	Carbohydrate transport and metabolism ; Posttranslational modification, protein turnover, chaperones ;	K14641|1|3e-148|523|zma:100381419|apyrase [EC:3.6.1.5]	-	GO:0016787//hydrolase activity	GO:0016023//cytoplasmic membrane-bounded vesicle
AEGTA10595	predicted protein [Hordeum vulgare subsp. vulgare]	gi|326511132|dbj|BAJ87580.1|	RNA-binding proteins (RRM domain)	R	General function prediction only ;	K11294|1|6e-25|113|smo:SELMODRAFT_15428|nucleolin!K13201|3|8e-16|82.8|mtr:MTR_8g022050|nucleolysin TIA-1/TIAR	GO:0016226//iron-sulfur cluster assembly;GO:0019288//isopentenyl diphosphate biosynthetic process, mevalonate-independent pathway;GO:0010027//thylakoid membrane organization;GO:0010228//vegetative to reproductive phase transition of meristem;GO:0048481//ovule development;GO:0009793//embryo development ending in seed dormancy	GO:0003723//RNA binding	GO:0009579//thylakoid;GO:0009570//chloroplast stroma
AEGTA10714	predicted protein [Hordeum vulgare subsp. vulgare] >gi|326526443|dbj|BAJ97238.1| predicted protein [Hordeum vulgare subsp. vulgare]	gi|326493916|dbj|BAJ85420.1|	-	-	-	K00430|1|8e-58|221|bdi:100839855|peroxidase [EC:1.11.1.7]	GO:0010054//trichoblast differentiation;GO:0006979//response to oxidative stress;GO:0055114//oxidation-reduction process	GO:0046872//metal ion binding;GO:0020037//heme binding;GO:0004601//peroxidase activity	GO:0016023//cytoplasmic membrane-bounded vesicle;GO:0005576//extracellular region
AEGTA10802	hypothetical protein OsI_06200 [Oryza sativa Indica Group]	gi|125538439|gb|EAY84834.1|	Peroxiredoxin	O	Posttranslational modification, protein turnover, chaperones ;	K03386|1|1e-11|67.0|ath:AT1G60740|peroxiredoxin (alkyl hydroperoxide reductase subunit C) [EC:1.11.1.15]!K11187|2|2e-10|62.8|cre:CHLREDRAFT_196639|peroxiredoxin 5, atypical 2-Cys peroxiredoxin [EC:1.11.1.15]	GO:0042742//defense response to bacterium;GO:0055114//oxidation-reduction process	GO:0016209//antioxidant activity;GO:0016491//oxidoreductase activity	GO:0009941//chloroplast envelope;GO:0009505//plant-type cell wall;GO:0009570//chloroplast stroma;GO:0009579//thylakoid
AEGTA10979	predicted protein [Hordeum vulgare subsp. vulgare]	gi|326495884|dbj|BAJ90564.1|	Aspartate/tyrosine/aromatic aminotransferase	E	Amino acid transport and metabolism ;	K10206|1|3e-146|515|bdi:100827448|LL-diaminopimelate aminotransferase [EC:2.6.1.83]	GO:0010267//production of ta-siRNAs involved in RNA interference;GO:0033362//lysine biosynthetic process via diaminopimelate, diaminopimelate-aminotransferase pathway;GO:0006346//methylation-dependent chromatin silencing;GO:0009965//leaf morphogenesis;GO:0048439//flower morphogenesis;GO:0010051//xylem and phloem pattern formation;GO:0009693//ethylene biosynthetic process;GO:0010050//vegetative ph…	GO:0010285//L,L-diaminopimelate aminotransferase activity;GO:0005507//copper ion binding;GO:0008060//ARF GTPase activator activity;GO:0005543//phospholipid binding;GO:0008270//zinc ion binding;GO:0030170//pyridoxal phosphate binding	GO:0009570//chloroplast stroma;GO:0005829//cytosol;GO:0005794//Golgi apparatus;GO:0005739//mitochondrion
AEGTA11031	predicted protein [Hordeum vulgare subsp. vulgare] proteolysis	gi|326521034|dbj|BAJ92880.1|	-	-	-	K00924|1|2e-08|58.2|ath:AT5G22850|[EC:2.7.1.-]	GO:0019344//cysteine biosynthetic process;GO:0006508//proteolysis	GO:0004190//aspartic-type endopeptidase activity	GO:0009505//plant-type cell wall;GO:0016023//cytoplasmic membrane-bounded vesicle;GO:0009507//chloroplast;GO:0048046//apoplast
AEGTA12195	predicted protein [Hordeum vulgare subsp. vulgare]	gi|326531324|dbj|BAK05013.1|	Phosphomannomutase	G	Carbohydrate transport and metabolism ;	K01840|1|4e-96|349|osa:4341038|phosphomannomutase [EC:5.4.2.8]	GO:0006048//UDP-N-acetylglucosamine biosynthetic process;GO:0042631//cellular response to water deprivation;GO:0000023//maltose metabolic process;GO:0019252//starch biosynthetic process	GO:0004610//phosphoacetylglucosamine mutase activity;GO:0004615//phosphomannomutase activity	GO:0005829//cytosol;GO:0009570//chloroplast stroma
AEGTA12394	predicted protein [Hordeum vulgare subsp. vulgare]	gi|326516106|dbj|BAJ88076.1|	-	-	-	-	GO:0009965//leaf morphogenesis;GO:0030154//cell differentiation;GO:0045893//positive regulation of transcription, DNA-dependent	-	GO:0009523//photosystem II;GO:0009507//chloroplast
AEGTA12663	predicted protein [Hordeum vulgare subsp. vulgare]	gi|326534212|dbj|BAJ89456.1|	Subtilisin-like serine proteases	O	Posttranslational modification, protein turnover, chaperones ;	-	GO:0006508//proteolysis	GO:0004252//serine-type endopeptidase activity	GO:0016023//cytoplasmic membrane-bounded vesicle
AEGTA12798	Os12g0431300 [Oryza sativa Japonica Group] >gi|77554873|gb|ABA97669.1| expressed protein [Oryza sativa Japonica Group] >gi|113649186|dbj|BAF29698.1| Os12g0431300 [Oryza sativa Japonica Group]	gi|115488384|ref|NP_001066679.1|	-	-	-	-	-	-
AEGTA13123	glutamyl-tRNA reductase [Hordeum vulgare subsp. vulgare]	gi|9937516|gb|AAG02479.1|AF294752_1	Glutamyl-tRNA reductase	H	Coenzyme transport and metabolism ;	K02492|1|0.0|858|bdi:100841654|glutamyl-tRNA reductase [EC:1.2.1.70]	GO:0006783//heme biosynthetic process;GO:0006979//response to oxidative stress;GO:0015995//chlorophyll biosynthetic process;GO:0009416//response to light stimulus;GO:0055114//oxidation-reduction process	GO:0050661//NADP binding;GO:0008883//glutamyl-tRNA reductase activity	GO:0009536//plastid
AEGTA14610	fasciclin-like protein FLA10 [Triticum aestivum]	gi|115349904|gb|ABI95400.1|	-	-	-	-	-	-	GO:0046658//anchored to plasma membrane
AEGTA14906	PREDICTED: probable fatty acyl-CoA reductase 4-like [Brachypodium distachyon]	gi|357160049|ref|XP_003578640.1|	Putative dehydrogenase domain of multifunctional non-ribosomal peptide synthetases and related enzymes	Q	Secondary metabolites biosynthesis, transport and catabolism ;	K13356|1|0.0|924|bdi:100842081|fatty acyl-CoA reductase [EC:1.2.1.-]	-	-
AEGTA15051	predicted protein [Hordeum vulgare subsp. vulgare] >gi|326514528|dbj|BAJ96251.1| predicted protein [Hordeum vulgare subsp. vulgare] >gi|326526057|dbj|BAJ93205.1| predicted protein [Hordeum vulgare subsp. vulgare]	gi|326498009|dbj|BAJ94867.1|	-	-	-	K14677|1|4e-45|179|aly:ARALYDRAFT_327784|aminoacylase [EC:3.5.1.14]	GO:0008152//metabolic process	GO:0016787//hydrolase activity	GO:0009507//chloroplast
AEGTA15596	predicted protein [Hordeum vulgare subsp. vulgare] >gi|326530017|dbj|BAK08288.1| predicted protein [Hordeum vulgare subsp. vulgare]	gi|326520820|dbj|BAJ92773.1|	NTP pyrophosphohydrolases including oxidative damage repair enzymes	LR	Replication, recombination and repair ; General function prediction only ;	-	-	GO:0016787//hydrolase activity	GO:0009507//chloroplast
AEGTA15778	predicted protein [Hordeum vulgare subsp. vulgare]	gi|326520287|dbj|BAK07402.1|	-	-	-	K10523|1|8e-11|67.4|sbi:SORBI_06g000720|speckle-type POZ protein NPR1 has a BTB/POZ domain (doi: 10.1105/tpc.109.069971.)	GO:0006629//lipid metabolic process;GO:0035556//intracellular signal transduction;GO:0016310//phosphorylation	GO:0016301//kinase activity;GO:0004629//phospholipase C activity	GO:0016023//cytoplasmic membrane-bounded vesicle;GO:0031463//Cul3-RING ubiquitin ligase complex
AEGTA16392	predicted protein [Hordeum vulgare subsp. vulgare]	gi|326500590|dbj|BAJ94961.1|	Isoleucyl-tRNA synthetase	J	Translation, ribosomal structure and biogenesis ;	K01870|1|0.0|1975|bdi:100833154|isoleucyl-tRNA synthetase [EC:6.1.1.5]	GO:0010498//proteasomal protein catabolic process;GO:0006428//isoleucyl-tRNA aminoacylation;GO:0009651//response to salt stress;GO:0007010//cytoskeleton organization;GO:0006450//regulation of translational fidelity;GO:0006096//glycolysis;GO:0006094//gluconeogenesis;GO:0046686//response to cadmium ion	GO:0004822//isoleucine-tRNA ligase activity;GO:0002161//aminoacyl-tRNA editing activity;GO:0008270//zinc ion binding;GO:0005524//ATP binding	GO:0005829//cytosol
AEGTA16464	predicted protein [Hordeum vulgare subsp. vulgare]	gi|326498309|dbj|BAJ98582.1|	HrpA-like helicases	L	Replication, recombination and repair ;	K14780|1|0.0|1661|bdi:100831565|ATP-dependent RNA helicase DHX37/DHR1 [EC:3.6.4.13] Expression profiling of the host response to bacterial infection: the transition from basal to induced defence responses in RPM1-mediated resistance.	-	GO:1901363//heterocyclic compound binding;GO:0017111//nucleoside-triphosphatase activity;GO:0097159//organic cyclic compound binding	-
AEGTA16966	predicted protein [Hordeum vulgare subsp. vulgare]	gi|326507378|dbj|BAK03082.1|	Predicted Zn-dependent peptidases	R	General function prediction only ;	K01412|1|4e-08|59.3|osa:4332040|mitochondrial processing peptidase [EC:3.4.24.64]!K01408|3|7e-08|58.5|ppp:PHYPADRAFT_142583|insulysin [EC:3.4.24.56]	GO:0009793//embryo development ending in seed dormancy;GO:0006508//proteolysis	GO:0004222//metalloendopeptidase activity;GO:0008270//zinc ion binding	GO:0009570//chloroplast stroma;GO:0005739//mitochondrion
AEGTA17458	Os12g0431300 [Oryza sativa Japonica Group] >gi|77554873|gb|ABA97669.1| expressed protein [Oryza sativa Japonica Group] >gi|113649186|dbj|BAF29698.1| Os12g0431300 [Oryza sativa Japonica Group]	gi|115488384|ref|NP_001066679.1|	-	-	-	-	-	-
AEGTA18265	predicted protein [Hordeum vulgare subsp. vulgare]	gi|326523221|dbj|BAJ88651.1|	-	-	-	K15026|1|2e-24|110|cre:CHLREDRAFT_148563|translation initiation factor 2A	GO:0006289//nucleotide-excision repair	GO:0003677//DNA binding;GO:0004518//nuclease activity	GO:0009507//chloroplast;GO:0005634//nucleus
AEGTA18313	predicted protein [Hordeum vulgare subsp. vulgare]	gi|326513848|dbj|BAJ87942.1|	-	-	-	SAP-like protein BP-73 [Aegilops tauschii]	-	-
AEGTA18429	hypothetical protein OsI_02853 [Oryza sativa Indica Group]	gi|125526843|gb|EAY74957.1|	-	-	-	K14411|1|2e-10|65.9|rcu:RCOM_0366260|RNA-binding protein Musashi!K12741|4|2e-09|62.0|rcu:RCOM_0655610|heterogeneous nuclear ribonucleoprotein A1/A3	GO:0010150//leaf senescence;GO:0009693//ethylene biosynthetic process;GO:0006952//defense response;GO:0008219//cell death	GO:0003676//nucleic acid binding	GO:0005730//nucleolus
AEGTA18921	predicted protein [Hordeum vulgare subsp. vulgare]	gi|326516352|dbj|BAJ92331.1|	-	-	-	K00430|1|3e-35|147|smo:SELMODRAFT_231472|peroxidase [EC:1.11.1.7]	-	GO:0016491//oxidoreductase activity;GO:0005488//binding	GO:0005739//mitochondrion
AEGTA19117	predicted protein [Hordeum vulgare subsp. vulgare]Heme-binding protein 2	gi|326496627|dbj|BAJ98340.1|	-	-	-	-	GO:0019761//glucosinolate biosynthetic process	-	GO:0016023//cytoplasmic membrane-bounded vesicle;GO:0005886//plasma membrane;GO:0005774//vacuolar membrane;GO:0009507//chloroplast
AEGTA19582	predicted protein [Hordeum vulgare subsp. vulgare]	gi|326503000|dbj|BAJ99125.1|	Vesicle coat complex COPI, gamma subunit	U	Intracellular trafficking, secretion, and vesicular transport ;	-	GO:0016192//vesicle-mediated transport;GO:0006886//intracellular protein transport	GO:0005198//structural molecule activity	GO:0009507//chloroplast;GO:0030126//COPI vesicle coat
AEGTA19878	PREDICTED: ankyrin repeat domain-containing protein 2-like [Brachypodium distachyon]	gi|357114701|ref|XP_003559134.1|	FOG: Ankyrin repeat	R	General function prediction only ;	K06694|1|3e-06|50.4|gmx:100499930|26S proteasome non-ATPase regulatory subunit 10!K12271|3|5e-06|50.1|ppp:PHYPADRAFT_15522|signal recognition particle 43 kDa protein	GO:0009987//cellular process;GO:0050896//response to stimulus;GO:0009791//post-embryonic development	-	GO:0043231//intracellular membrane-bounded organelle;GO:0005737//cytoplasm;GO:0016020//membrane
AEGTA19937	cytosolic acetyl-CoA carboxylase [Triticum aestivum]	gi|188038072|gb|ACD46667.1|	Acetyl-CoA carboxylase, carboxyltransferase component (subunits alpha and beta)	I	Lipid transport and metabolism ;	K11262|1|0.0|3242|bdi:100834926|acetyl-CoA carboxylase / biotin carboxylase [EC:6.4.1.2 6.3.4.14]	GO:0048364//root development;GO:0009735//response to cytokinin stimulus;GO:0010072//primary shoot apical meristem specification;GO:0030497//fatty acid elongation	GO:0003989//acetyl-CoA carboxylase activity;GO:0046872//metal ion binding;GO:0005524//ATP binding;GO:0004075//biotin carboxylase activity	GO:0005886//plasma membrane
AEGTA22644	putative AMP-binding protein [Oryza sativa Japonica Group]	gi|29244691|gb|AAO73283.1|	Long-chain acyl-CoA synthetases (AMP-forming)	I	Lipid transport and metabolism ;	K01897|1|0.0|1081|bdi:100832904|long-chain acyl-CoA synthetase [EC:6.2.1.3]	-	GO:0003824//catalytic activity	GO:0009941//chloroplast envelope
AEGTA24337	class III peroxidase [Triticum aestivum]	gi|207365763|gb|ACF08084.1|	Molecular chaperone	O	Posttranslational modification, protein turnover, chaperones ;	K00430|1|3e-88|324|zma:100125639|peroxidase [EC:1.11.1.7]	-	GO:0016491//oxidoreductase activity;GO:0005488//binding	-
AEGTA24591	PREDICTED: blue copper protein-like [Brachypodium distachyon]	gi|357158864|ref|XP_003578265.1|	-	-	-	-	-	GO:0005507//copper ion binding;GO:0009055//electron carrier activity	GO:0016023//cytoplasmic membrane-bounded vesicle
AEGTA25936	beta-glucosidase 1c, partial [Triticum aestivum]	gi|359828763|gb|AEV76984.1|	Beta-glucosidase/6-phospho-beta-glucosidase/beta-galactosidase	G	Carbohydrate transport and metabolism ;	K01188|1|6e-125|446|sbi:SORBI_06g019840|beta-glucosidase [EC:3.2.1.21]	GO:0005975//carbohydrate metabolic process	GO:0043169//cation binding;GO:0008422//beta-glucosidase activity	-
AEGTA26065	PREDICTED: plastocyanin, chloroplastic-like [Brachypodium distachyon]	gi|357110978|ref|XP_003557292.1|	Plastocyanin	C	Energy production and conversion ;	K02638|1|5e-53|203|bdi:100827604|plastocyanin	GO:0009411//response to UV;GO:0017148//negative regulation of translation;GO:0046688//response to copper ion;GO:0055070//copper ion homeostasis	GO:0005507//copper ion binding;GO:0009055//electron carrier activity	GO:0009570//chloroplast stroma;GO:0009543//chloroplast thylakoid lumen
AEGTA26095	predicted protein [Hordeum vulgare subsp. vulgare]	gi|326529713|dbj|BAK04803.1|	Peptidyl-prolyl cis-trans isomerase (rotamase) - cyclophilin family	O	Posttranslational modification, protein turnover, chaperones ;	K09567|1|6e-86|315|bdi:100837460|peptidyl-prolyl isomerase H (cyclophilin H) [EC:5.2.1.8]	GO:0006457//protein folding;GO:0000413//protein peptidyl-prolyl isomerization	GO:0003755//peptidyl-prolyl cis-trans isomerase activity	GO:0005773//vacuole;GO:0005886//plasma membrane
AEGTA26132	RecName: Full=Probable xyloglucan endotransglucosylase/hydrolase; Flags: Precursor >gi|469511|dbj|BAA03924.1| endo-xyloglucan transferase [Triticum aestivum]	gi|38605539|sp|Q41542.1|XTH_WHEAT	Beta-glucanase/Beta-glucan synthetase	G	Carbohydrate transport and metabolism ;	K08235|1|3e-142|502|bdi:100826179|xyloglucan:xyloglucosyl transferase [EC:2.4.1.207]	GO:0006073//cellular glucan metabolic process;GO:0009645//response to low light intensity stimulus;GO:0009733//response to auxin stimulus;GO:0009826//unidimensional cell growth;GO:0009612//response to mechanical stimulus	GO:0004553//hydrolase activity, hydrolyzing O-glycosyl compounds;GO:0016762//xyloglucan:xyloglucosyl transferase activity	GO:0009505//plant-type cell wall;GO:0016023//cytoplasmic membrane-bounded vesicle;GO:0009507//chloroplast;GO:0016020//membrane;GO:0048046//apoplast
AEGTA26139	predicted protein [Hordeum vulgare subsp. vulgare] >gi|326511068|dbj|BAJ91881.1| predicted protein [Hordeum vulgare subsp. vulgare]	gi|326495080|dbj|BAJ85636.1|	Ribosomal protein L7/L12	J	Translation, ribosomal structure and biogenesis ;	K02935|1|3e-51|199|bdi:100846704|large subunit ribosomal protein L7/L12	GO:0006412//translation	GO:0003735//structural constituent of ribosome	GO:0005840//ribosome;GO:0044434//chloroplast part;GO:0009579//thylakoid
AEGTA26151	cold-responsive protein COR14a [Triticum aestivum] >gi|20067229|gb|AAM09562.1|AF491838_1 WCOR14a [Triticum aestivum] >gi|224381224|gb|ACN41855.1| cold-responsive protein WCOR14 [Aegilops tauschii]	gi|6561859|gb|AAF17098.1|AF207545_1	-	-	-	-	-	-
AEGTA26157	F7F22.5 [Arabidopsis thaliana]	gi|6691197|gb|AAF24535.1|AC007534_16	-	-	-	K13473|1|1e-87|322|osa:4331523|chitin elicitor-binding protein!K13429|3|2e-09|62.8|ppp:PHYPADRAFT_1279|chitin elicitor receptor kinase 1	-	-
AEGTA26162	TPA: plastid-specific 30S ribosomal protein 3, mRNA isoform 1 [Zea mays]	gi|414586872|tpg|DAA37443.1|	-	-	-	-	GO:0006412//translation	GO:0003735//structural constituent of ribosome	GO:0005840//ribosome;GO:0009535//chloroplast thylakoid membrane
AEGTA26172	predicted protein [Hordeum vulgare subsp. vulgare]	gi|326507354|dbj|BAJ95752.1|	La protein, small RNA-binding pol III transcript stabilizing protein and related La-motif-containing proteins involved in translation	OJ	Posttranslational modification, protein turnover, chaperones ; Translation, ribosomal structure and biogenesis ;	K11090|1|6e-161|565|bdi:100820966|lupus La protein	-	GO:0003676//nucleic acid binding	GO:0005634//nucleus
AEGTA26193	predicted protein [Hordeum vulgare subsp. vulgare]	gi|326518588|dbj|BAJ88323.1|	Glutathione peroxidase	O	Posttranslational modification, protein turnover, chaperones ;	K00432|1|1e-88|323|bdi:100823240|glutathione peroxidase [EC:1.11.1.9]	GO:0009407//toxin catabolic process;GO:0006979//response to oxidative stress;GO:0055114//oxidation-reduction process;GO:0080167//response to karrikin	GO:0004602//glutathione peroxidase activity	GO:0009941//chloroplast envelope;GO:0009570//chloroplast stroma;GO:0009535//chloroplast thylakoid membrane
AEGTA26198	fasciclin-like protein FLA3 [Triticum aestivum]	gi|115349890|gb|ABI95393.1|	-	-	-	-	-	-	GO:0016023//cytoplasmic membrane-bounded vesicle;GO:0005886//plasma membrane
AEGTA26338	phospholipid hydroperoxide glutathione peroxidase-like protein [Hordeum vulgare]	gi|27544804|dbj|BAC55016.1|	Glutathione peroxidase	O	Posttranslational modification, protein turnover, chaperones ;	K00432|1|1e-88|323|zma:541968|glutathione peroxidase [EC:1.11.1.9]	GO:0006979//response to oxidative stress;GO:0046686//response to cadmium ion;GO:0009651//response to salt stress;GO:0055114//oxidation-reduction process	GO:0004602//glutathione peroxidase activity	GO:0005886//plasma membrane;GO:0009507//chloroplast;GO:0005739//mitochondrion
AEGTA26345	RecName: Full=Cytochrome b6-f complex iron-sulfur subunit, chloroplastic; AltName: Full=Plastohydroquinone:plastocyanin oxidoreductase iron-sulfur protein; AltName: Full=Rieske iron-sulfur protein; Short=ISP; Short=RISP; Flags: Precursor	gi|68566191|sp|Q7X9A6.1|UCRIA_WHEAT	Rieske Fe-S protein	C	Energy production and conversion ;	K02636|1|1e-106|383|osa:4343570|cytochrome b6-f complex iron-sulfur subunit [EC:1.10.9.1]	GO:0022900//electron transport chain;GO:0042742//defense response to bacterium;GO:0010196//nonphotochemical quenching;GO:0015979//photosynthesis;GO:0080167//response to karrikin	GO:0045158//electron transporter, transferring electrons within cytochrome b6/f complex of photosystem II activity;GO:0008121//ubiquinol-cytochrome-c reductase activity;GO:0051537//2 iron, 2 sulfur cluster binding;GO:0046872//metal ion binding;GO:0009496//plastoquinol--plastocyanin reductase activity	GO:0016021//integral to membrane;GO:0009941//chloroplast envelope;GO:0042651//thylakoid membrane;GO:0005886//plasma membrane
AEGTA26377	putative fructose 1-,6-biphosphate aldolase [Triticum aestivum]	gi|18496065|emb|CAD12665.1|	Fructose-1,6-bisphosphate aldolase	G	Carbohydrate transport and metabolism ;	K01623|1|0.0|691|bdi:100825584|fructose-bisphosphate aldolase, class I [EC:4.1.2.13]	GO:0009651//response to salt stress;GO:0006096//glycolysis;GO:0046686//response to cadmium ion;GO:0080167//response to karrikin	GO:0005507//copper ion binding;GO:0004332//fructose-bisphosphate aldolase activity	GO:0005829//cytosol;GO:0005618//cell wall;GO:0005730//nucleolus;GO:0005740//mitochondrial envelope;GO:0009507//chloroplast;GO:0005886//plasma membrane;GO:0048046//apoplast
AEGTA26408	40S ribosomal protein S24 [Zea mays]	gi|195623470|gb|ACG33565.1|	Ribosomal protein S24E	J	Translation, ribosomal structure and biogenesis ;	K02974|1|2e-65|244|sbi:SORBI_03g033230|small subunit ribosomal protein S24e	GO:0006412//translation	GO:0003735//structural constituent of ribosome;GO:0000166//nucleotide binding	GO:0005730//nucleolus;GO:0005886//plasma membrane;GO:0005618//cell wall;GO:0022627//cytosolic small ribosomal subunit;GO:0009507//chloroplast
AEGTA26475	predicted protein [Hordeum vulgare subsp. vulgare] >gi|326510747|dbj|BAJ91721.1| predicted protein [Hordeum vulgare subsp. vulgare]	gi|326501028|dbj|BAJ98745.1|	Putative heme iron utilization protein	P	Inorganic ion transport and metabolism ;	-	GO:0055114//oxidation-reduction process	GO:0016491//oxidoreductase activity;GO:0010181//FMN binding	GO:0009507//chloroplast
AEGTA26497	predicted protein [Hordeum vulgare subsp. vulgare] >gi|326521546|dbj|BAK00349.1| predicted protein [Hordeum vulgare subsp. vulgare]	gi|326511938|dbj|BAJ95950.1|	Ribosomal protein L3	J	Translation, ribosomal structure and biogenesis ;	K02906|1|4e-131|465|bdi:100835651|large subunit ribosomal protein L3	GO:0006412//translation	GO:0003735//structural constituent of ribosome	GO:0005840//ribosome;GO:0009570//chloroplast stroma;GO:0016020//membrane
AEGTA26575	predicted protein [Hordeum vulgare subsp. vulgare]	gi|326507910|dbj|BAJ86698.1|	Aspartyl aminopeptidase	E	Amino acid transport and metabolism ;	K01267|1|3e-119|426|bdi:100830808|aspartyl aminopeptidase [EC:3.4.11.21]	GO:0006508//proteolysis	GO:0004177//aminopeptidase activity;GO:0008270//zinc ion binding;GO:0008237//metallopeptidase activity	GO:0005773//vacuole;GO:0009570//chloroplast stroma;GO:0005739//mitochondrion
AEGTA26604	PREDICTED: 40S ribosomal protein S20-1-like [Glycine max]	gi|356495813|ref|XP_003516766.1|	Ribosomal protein S10	J	Translation, ribosomal structure and biogenesis ;	K02969|1|1e-62|236|bdi:100838410|small subunit ribosomal protein S20e	GO:0006412//translation	GO:0003735//structural constituent of ribosome	GO:0022626//cytosolic ribosome;GO:0015935//small ribosomal subunit
AEGTA26616	RecName: Full=Tubulin alpha-2 chain >gi|1619297|emb|CAA69724.1| alpha-tubulin 2 [Hordeum vulgare subsp. vulgare]	gi|8928422|sp|Q96460.1|TBA2_HORVU	Tubulin	Z	Cytoskeleton ;	K07374|1|0.0|855|mtr:MTR_3g110720|tubulin alpha	GO:0051258//protein polymerization;GO:0006184//GTP catabolic process;GO:0007018//microtubule-based movement	GO:0003924//GTPase activity;GO:0005198//structural molecule activity;GO:0005525//GTP binding	GO:0005874//microtubule;GO:0005737//cytoplasm
AEGTA26618	aspartic proteinase [Triticum aestivum]	gi|73912433|dbj|BAE20413.1|	-	-	-	K08245|1|0.0|693|bdi:100839392|phytepsin [EC:3.4.23.40]	GO:0006629//lipid metabolic process;GO:0050896//response to stimulus;GO:0006508//proteolysis	GO:0004190//aspartic-type endopeptidase activity	GO:0005773//vacuole;GO:0016023//cytoplasmic membrane-bounded vesicle
AEGTA26753	hypothetical protein, partial [Lolium perenne] SURNod19	gi|374921973|gb|AFA26164.1|	-	-	-	-	-	-	GO:0016023//cytoplasmic membrane-bounded vesicle
AEGTA26775	RecName: Full=Glutathione S-transferase 1; AltName: Full=GST class-phi >gi|21788|emb|CAA39487.1| glutathione transferase [Triticum aestivum]	gi|232196|sp|P30110.1|GSTF1_WHEAT	Glutathione S-transferase	O	Posttranslational modification, protein turnover, chaperones ;	K00799|1|8e-65|244|sbi:SORBI_08g007340|glutathione S-transferase [EC:2.5.1.18]	-	-
AEGTA26802	predicted protein [Hordeum vulgare subsp. vulgare]	gi|326534206|dbj|BAJ89453.1|	-	-	-	-	GO:0006414//translational elongation	GO:0003735//structural constituent of ribosome	GO:0022626//cytosolic ribosome;GO:0005886//plasma membrane;GO:0005634//nucleus
AEGTA26839	UCW116, putative lipase [Hordeum vulgare subsp. vulgare]	gi|118748148|gb|ABL11233.1|	-	-	-	K00514|1|6e-53|206|rcu:RCOM_1428040|zeta-carotene desaturase [EC:1.3.5.6]!K01206|2|5e-35|146|aly:ARALYDRAFT_475890|alpha-L-fucosidase [EC:3.2.1.51]	GO:0006629//lipid metabolic process	GO:0016788//hydrolase activity, acting on ester bonds	GO:0016023//cytoplasmic membrane-bounded vesicle
AEGTA26876	predicted protein [Hordeum vulgare subsp. vulgare] >gi|326515032|dbj|BAJ99877.1| predicted protein [Hordeum vulgare subsp. vulgare]	gi|326500076|dbj|BAJ90873.1|	Ribosomal protein S4 and related proteins	J	Translation, ribosomal structure and biogenesis ;	K02997|1|6e-99|357|bdi:100832181|small subunit ribosomal protein S9e	GO:0006412//translation	GO:0003735//structural constituent of ribosome;GO:0019843//rRNA binding	GO:0005730//nucleolus;GO:0022626//cytosolic ribosome;GO:0005886//plasma membrane;GO:0005618//cell wall;GO:0015935//small ribosomal subunit;GO:0009507//chloroplast
AEGTA26922	predicted protein [Hordeum vulgare subsp. vulgare]	gi|326533304|dbj|BAJ93624.1|	4-hydroxyphenylpyruvate dioxygenase and related hemolysins	ER	Amino acid transport and metabolism ; General function prediction only ;	K00457|1|1e-129|460|bdi:100841334|4-hydroxyphenylpyruvate dioxygenase [EC:1.13.11.27] It helps plant produce the cofactors plastoquinone and tocopherol	GO:0055114//oxidation-reduction process;GO:0010189//vitamin E biosynthetic process;GO:0016117//carotenoid biosynthetic process;GO:0010236//plastoquinone biosynthetic process;GO:0009072//aromatic amino acid family metabolic process	GO:0003868//4-hydroxyphenylpyruvate dioxygenase activity;GO:0046872//metal ion binding;GO:0042802//identical protein binding	GO:0005829//cytosol;GO:0005739//mitochondrion;GO:0009507//chloroplast
AEGTA26952	chitinase [Hordeum vulgare subsp. vulgare]	gi|215512228|gb|ACJ68105.1|	Uncharacterized protein contain chitin-binding domain type 3	R	General function prediction only ;	K01183|1|4e-76|282|gmx:547572|chitinase [EC:3.2.1.14]	GO:0006032//chitin catabolic process;GO:0006952//defense response;GO:0051707//response to other organism;GO:0000272//polysaccharide catabolic process;GO:0016998//cell wall macromolecule catabolic process	GO:0004568//chitinase activity	GO:0005615//extracellular space;GO:0016023//cytoplasmic membrane-bounded vesicle
AEGTA27009	predicted protein [Hordeum vulgare subsp. vulgare]	gi|326514178|dbj|BAJ92239.1|	Acetolactate synthase, small (regulatory) subunit	E	Amino acid transport and metabolism ;	K01653|1|0.0|717|bdi:100833289|acetolactate synthase I/III small subunit [EC:2.2.1.6]	GO:0006094//gluconeogenesis;GO:0010498//proteasomal protein catabolic process;GO:0007010//cytoskeleton organization;GO:0009082//branched-chain amino acid biosynthetic process	GO:0016597//amino acid binding;GO:0003984//acetolactate synthase activity	GO:0009507//chloroplast
AEGTA27057	hypothetical protein [Zea mays] >gi|414589574|tpg|DAA40145.1| TPA: hypothetical protein ZEAMMB73_637193 [Zea mays] >gi|414589575|tpg|DAA40146.1| TPA: hypothetical protein ZEAMMB73_637193 [Zea mays]	gi|195604302|gb|ACG23981.1|	Co-chaperonin GroES (HSP10)	O	Posttranslational modification, protein turnover, chaperones ;	K04078|1|5e-37|152|cre:CHLREDRAFT_188610|chaperonin GroES	GO:0006457//protein folding;GO:0009409//response to cold;GO:0046686//response to cadmium ion	GO:0005507//copper ion binding;GO:0005524//ATP binding	GO:0005739//mitochondrion;GO:0009941//chloroplast envelope;GO:0009535//chloroplast thylakoid membrane;GO:0009570//chloroplast stroma;GO:0048046//apoplast
AEGTA27097	triticain alpha [Triticum aestivum] >gi|388890585|gb|AFK80346.1| cysteine endopeptidase EP alpha [Secale cereale x Triticum durum]	gi|111073715|dbj|BAF02546.1|	Cysteine protease	O	Posttranslational modification, protein turnover, chaperones ;	K01376|1|2e-170|597|ath:AT1G47128|[EC:3.4.22.-]!K01365|4|2e-112|404|smo:SELMODRAFT_183539|cathepsin L [EC:3.4.22.15] Wheat cysteine proteases	GO:0006508//proteolysis	GO:0008234//cysteine-type peptidase activity	-
AEGTA27123	unknown [Zea mays]	gi|194696046|gb|ACF82107.1|	Translation initiation factor 2, beta subunit (eIF-2beta)/eIF-5 N-terminal domain	J	Translation, ribosomal structure and biogenesis ;	K03238|1|2e-120|430|osa:4332744|translation initiation factor 2 subunit 2	GO:0006413//translational initiation	GO:0003743//translation initiation factor activity	GO:0005886//plasma membrane
AEGTA27157	cathepsin b-like cysteine proteinase 3 [Oryza sativa Indica Group]	gi|149392557|gb|ABR26081.1|	Cysteine protease	O	Posttranslational modification, protein turnover, chaperones ;	K01363|1|3e-144|509|bdi:100830781|cathepsin B [EC:3.4.22.1]	GO:0006508//proteolysis;GO:0050790//regulation of catalytic activity	GO:0004197//cysteine-type endopeptidase activity	GO:0005773//vacuole
AEGTA27241	hypothetical protein ZEAMMB73_357548 [Zea mays]	gi|413935958|gb|AFW70509.1|	Predicted hydrolase of the metallo-beta-lactamase superfamily	R	General function prediction only ;	K07021|1|3e-163|573|olu:OSTLU_2719|!K13148|2|4e-08|58.9|pop:POPTR_231714|integrator complex subunit 11 [EC:3.1.27.-]	GO:0045333//cellular respiration;GO:0009793//embryo development ending in seed dormancy;GO:0015979//photosynthesis	GO:0003677//DNA binding;GO:0016787//hydrolase activity	GO:0009507//chloroplast
AEGTA27299	RecName: Full=Photosystem I reaction center subunit II, chloroplastic; AltName: Full=Photosystem I 20 kDa subunit; Short=PSI-D; Flags: Precursor >gi|167085|gb|AAA18567.1| PSI-D subunit [Hordeum vulgare subsp. vulgare]	gi|548603|sp|P36213.1|PSAD_HORVU	-	-	-	K02692|1|3e-52|201|bdi:100826210|photosystem I subunit II	GO:0015979//photosynthesis	-	GO:0010287//plastoglobule;GO:0009941//chloroplast envelope;GO:0009538//photosystem I reaction center;GO:0009535//chloroplast thylakoid membrane
AEGTA27350	predicted protein [Hordeum vulgare subsp. vulgare]	gi|326506652|dbj|BAJ91367.1|	-	-	-	K15040|1|2e-132|469|bdi:100826801|voltage-dependent anion channel protein 2	GO:0009617//response to bacterium;GO:0055085//transmembrane transport;GO:0044070//regulation of anion transport	GO:0008308//voltage-gated anion channel activity	GO:0009941//chloroplast envelope;GO:0005886//plasma membrane;GO:0005618//cell wall;GO:0005741//mitochondrial outer membrane
AEGTA27368	predicted protein [Hordeum vulgare subsp. vulgare]	gi|326514472|dbj|BAJ96223.1|	-	-	-	-	GO:0050832//defense response to fungus;GO:0042742//defense response to bacterium	-	GO:0005886//plasma membrane
AEGTA27451	predicted protein [Hordeum vulgare subsp. vulgare]	gi|326502246|dbj|BAJ95186.1|	Cytochrome c2	C	Energy production and conversion ;	K08738|1|1e-56|215|sbi:SORBI_09g020710|cytochrome c	GO:0008283//cell proliferation;GO:0006007//glucose catabolic process;GO:0022900//electron transport chain	GO:0005507//copper ion binding;GO:0009055//electron carrier activity;GO:0005506//iron ion binding;GO:0020037//heme binding	GO:0005758//mitochondrial intermembrane space;GO:0005794//Golgi apparatus;GO:0070469//respiratory chain;GO:0005886//plasma membrane;GO:0005774//vacuolar membrane;GO:0005829//cytosol
AEGTA27468	Voltage dependent anion channel (VDAC) [Triticum aestivum]	gi|558650|emb|CAA57647.1|	-	-	-	K15040|1|6e-92|337|bdi:100832446|voltage-dependent anion channel protein 2	GO:0006820//anion transport	-	-
AEGTA27510	RecName: Full=HMG1/2-like protein >gi|21803|emb|CAA77641.1| high mobility group protein [Triticum aestivum] >gi|114145392|dbj|BAF30985.1| high mobility globular protein [Triticum aestivum]	gi|729738|sp|P40621.1|HMGL_WHEAT	Chromatin-associated proteins containing the HMG domain	B	Chromatin structure and dynamics ;	K10802|1|4e-37|151|bdi:100838667|high mobility group protein B1	GO:0007030//Golgi organization;GO:0006833//water transport;GO:0006333//chromatin assembly or disassembly;GO:0046686//response to cadmium ion;GO:0006972//hyperosmotic response;GO:0006096//glycolysis;GO:0009651//response to salt stress;GO:0009266//response to temperature stimulus	GO:0003700//sequence-specific DNA binding transcription factor activity;GO:0003677//DNA binding;GO:0003682//chromatin binding;GO:0030527//structural constituent of chromatin	GO:0000785//chromatin;GO:0005634//nucleus
AEGTA27521	predicted protein [Hordeum vulgare subsp. vulgare]	gi|326498015|dbj|BAJ94870.1|	-	-	-	K02866|1|3e-21|99.4|osa:4332737|large subunit ribosomal protein L10e	-	GO:0003993//acid phosphatase activity	GO:0016023//cytoplasmic membrane-bounded vesicle;GO:0005739//mitochondrion
AEGTA27539	PREDICTED: nuclear transport factor 2-like [Brachypodium distachyon]	gi|357159270|ref|XP_003578394.1|	-	-	-	K12669|1|1e-33|138|aly:ARALYDRAFT_334448|oligosaccharyltransferase complex subunit gamma	GO:0010363//regulation of plant-type hypersensitive response;GO:0015802//basic amino acid transport;GO:0006606//protein import into nucleus;GO:0015696//ammonium transport;GO:0043090//amino acid import;GO:0006820//anion transport;GO:0006862//nucleotide transport;GO:0006612//protein targeting to membrane;GO:0006944//cellular membrane fusion;GO:0043069//negative regulation of programmed cell death;G…	GO:0008565//protein transporter activity;GO:0008536//Ran GTPase binding	GO:0005829//cytosol;GO:0005635//nuclear envelope;GO:0005886//plasma membrane
AEGTA27588	Chain R, Localization Of The Large Subunit Ribosomal Proteins Into A 5.5 A Cryo-Em Map Of Triticum Aestivum Translating 80s Ribosome >gi|57471708|gb|AAW50985.1| ribosomal protein L18 [Triticum aestivum]	gi|315113257|pdb|3IZR|R	Ribosomal protein L18E	J	Translation, ribosomal structure and biogenesis ;	K02883|1|1e-101|366|bdi:100840309|large subunit ribosomal protein L18e	GO:0006412//translation	GO:0003735//structural constituent of ribosome	GO:0005773//vacuole;GO:0005886//plasma membrane;GO:0022625//cytosolic large ribosomal subunit;GO:0009507//chloroplast
AEGTA27592	predicted protein [Hordeum vulgare subsp. vulgare]	gi|326503206|dbj|BAJ99228.1|	6-phosphogluconolactonase/Glucosamine-6-phosphate isomerase/deaminase	G	Carbohydrate transport and metabolism ;	K01057|1|1e-131|466|bdi:100845033|6-phosphogluconolactonase [EC:3.1.1.31]	GO:0002229//defense response to oomycetes;GO:0071461//cellular response to redox state;GO:0006098//pentose-phosphate shunt;GO:0042742//defense response to bacterium	GO:0017057//6-phosphogluconolactonase activity	GO:0005777//peroxisome;GO:0009570//chloroplast stroma;GO:0005886//plasma membrane
AEGTA27596	sucrose:fructan 6-fructosyltransferase [Triticum aestivum]	gi|305380465|gb|ACI43225.3|	Beta-fructosidases (levanase/invertase)	G	Carbohydrate transport and metabolism ;	K01193|1|0.0|678|bdi:100839920|beta-fructofuranosidase [EC:3.2.1.26]	GO:0005975//carbohydrate metabolic process	GO:0016740//transferase activity;GO:0004553//hydrolase activity, hydrolyzing O-glycosyl compounds	-
AEGTA27753	predicted protein [Hordeum vulgare subsp. vulgare]	gi|326502716|dbj|BAJ98986.1|	FKBP-type peptidyl-prolyl cis-trans isomerases 1 PPIases	O	Posttranslational modification, protein turnover, chaperones ;	K01802|1|7e-39|156|aly:ARALYDRAFT_483467|peptidylprolyl isomerase [EC:5.2.1.8]	GO:0006098//pentose-phosphate shunt;GO:0006457//protein folding;GO:0010207//photosystem II assembly;GO:0019288//isopentenyl diphosphate biosynthetic process, mevalonate-independent pathway;GO:0000413//protein peptidyl-prolyl isomerization;GO:0006364//rRNA processing;GO:0010027//thylakoid membrane organization	GO:0005528//FK506 binding;GO:0016491//oxidoreductase activity;GO:0003755//peptidyl-prolyl cis-trans isomerase activity	GO:0016020//membrane;GO:0009570//chloroplast stroma;GO:0009543//chloroplast thylakoid lumen
AEGTA27797	predicted protein [Hordeum vulgare subsp. vulgare]	gi|326491903|dbj|BAJ98176.1|	Dienelactone hydrolase and related enzymes	Q	Secondary metabolites biosynthesis, transport and catabolism ;	K01061|1|2e-56|216|bdi:100822628|carboxymethylenebutenolidase [EC:3.1.1.45]	-	-	GO:0044424//intracellular part
AEGTA27846	PREDICTED: nuclear transport factor 2-like isoform 1 [Brachypodium distachyon] >gi|357148608|ref|XP_003574831.1| PREDICTED: nuclear transport factor 2-like isoform 2 [Brachypodium distachyon]	gi|357148605|ref|XP_003574830.1|	-	-	-	K12669|1|2e-23|106|aly:ARALYDRAFT_334448|oligosaccharyltransferase complex subunit gamma	GO:0010363//regulation of plant-type hypersensitive response;GO:0015802//basic amino acid transport;GO:0006606//protein import into nucleus;GO:0015696//ammonium transport;GO:0043090//amino acid import;GO:0006820//anion transport;GO:0006862//nucleotide transport;GO:0006612//protein targeting to membrane;GO:0006944//cellular membrane fusion;GO:0043069//negative regulation of programmed cell death;G…	GO:0008565//protein transporter activity;GO:0008536//Ran GTPase binding	GO:0005829//cytosol;GO:0005635//nuclear envelope;GO:0005886//plasma membrane
AEGTA27881	chloroplast lipocalin [Triticum aestivum]	gi|77744915|gb|ABB02411.1|	-	-	-	K03098|1|4e-07|53.5|sbi:SORBI_07g021580|outer membrane lipoprotein Blc	GO:0006979//response to oxidative stress	-	GO:0005576//extracellular region;GO:0009535//chloroplast thylakoid membrane;GO:0031977//thylakoid lumen
AEGTA27893	calcineurin B-like protein 7 [Hordeum brevisubulatum]	gi|379995952|gb|AFD23459.1|	Ca2+-binding protein (EF-Hand superfamily)	TZDR	Signal transduction mechanisms ; Cytoskeleton ; Cell cycle control, cell division, chromosome partitioning ; General function prediction only ;	K06268|1|7e-86|313|osa:4352701|protein phosphatase 3, regulatory subunit	-	GO:0005515//protein binding;GO:0005509//calcium ion binding	GO:0022626//cytosolic ribosome;GO:0009705//plant-type vacuole membrane;GO:0005886//plasma membrane
AEGTA27926	hypothetical protein OsJ_23216 [Oryza sativa Japonica Group]	gi|222636495|gb|EEE66627.1|	Small nuclear ribonucleoprotein (snRNP) homolog	K	Transcription ;	K11086|1|4e-48|189|zma:100272538|small nuclear ribonucleoprotein B and B'	-	-	GO:0005730//nucleolus;GO:0005829//cytosol;GO:0009536//plastid
AEGTA27983	cell wall invertase [Triticum aestivum]	gi|3342242|gb|AAC96066.1|	Beta-fructosidases (levanase/invertase)	G	Carbohydrate transport and metabolism ;	K01193|1|0.0|880|bdi:100829891|beta-fructofuranosidase [EC:3.2.1.26]	GO:0005975//carbohydrate metabolic process	GO:0033948//fructan beta-(2,1)-fructosidase activity	GO:0016023//cytoplasmic membrane-bounded vesicle
AEGTA27995	PREDICTED: 60S ribosomal protein L18a-like isoform 2 [Brachypodium distachyon]	gi|357132550|ref|XP_003567892.1|	Ribosomal protein L20A (L18A)	J	Translation, ribosomal structure and biogenesis ;	K02882|1|2e-101|365|bdi:100825205|large subunit ribosomal protein L18Ae	GO:0006412//translation	GO:0003735//structural constituent of ribosome	GO:0005886//plasma membrane;GO:0022625//cytosolic large ribosomal subunit
AEGTA28009	predicted protein [Hordeum vulgare subsp. vulgare]	gi|326496260|dbj|BAJ94592.1|	-	-	-	K13210|1|3e-160|563|bdi:100835547|far upstream element-binding protein	-	-
AEGTA28018	predicted protein [Hordeum vulgare subsp. vulgare]	gi|326504216|dbj|BAJ90940.1|	-	-	-	K00430|1|8e-112|401|zma:100125639|peroxidase [EC:1.11.1.7]	GO:0006979//response to oxidative stress;GO:0055114//oxidation-reduction process	GO:0046872//metal ion binding;GO:0020037//heme binding;GO:0004601//peroxidase activity	GO:0016023//cytoplasmic membrane-bounded vesicle
AEGTA28043	predicted protein [Hordeum vulgare subsp. vulgare]	gi|326507348|dbj|BAJ95751.1|	-	-	-	K01859|1|4e-08|55.5|rcu:RCOM_0714220|chalcone isomerase [EC:5.5.1.6]	GO:0009813//flavonoid biosynthetic process;GO:0080167//response to karrikin	GO:0016853//isomerase activity	-
AEGTA28112	putative 20 kDa chaperonin, chloroplast [Oryza sativa Japonica Group] >gi|215767355|dbj|BAG99583.1| unnamed protein product [Oryza sativa Japonica Group]	gi|47497405|dbj|BAD19442.1|	Co-chaperonin GroES (HSP10)	O	Posttranslational modification, protein turnover, chaperones ;	K04078|1|7e-37|152|cre:CHLREDRAFT_188610|chaperonin GroES	GO:0006094//gluconeogenesis;GO:0019288//isopentenyl diphosphate biosynthetic process, mevalonate-independent pathway;GO:0009651//response to salt stress;GO:0006096//glycolysis;GO:0009658//chloroplast organization;GO:0046686//response to cadmium ion;GO:0009409//response to cold;GO:0019344//cysteine biosynthetic process;GO:0048481//ovule development	GO:0005507//copper ion binding;GO:0005516//calmodulin binding	GO:0009941//chloroplast envelope;GO:0048046//apoplast;GO:0005829//cytosol;GO:0009570//chloroplast stroma;GO:0009535//chloroplast thylakoid membrane;GO:0005739//mitochondrion
AEGTA28119	glucan endo-1,3-beta-D-glucosidase [Secale cereale]	gi|104161962|emb|CAJ58508.1|	-	-	-	-	GO:0005975//carbohydrate metabolic process;GO:0006952//defense response	GO:0042973//glucan endo-1,3-beta-D-glucosidase activity;GO:0043169//cation binding	-
AEGTA28197	predicted protein [Hordeum vulgare subsp. vulgare]	gi|326496905|dbj|BAJ98479.1|	RNA-binding proteins (RRM domain)	R	General function prediction only ;	K11294|1|1e-11|67.4|smo:SELMODRAFT_15428|nucleolin!K13201|2|2e-09|60.1|smo:SELMODRAFT_44478|nucleolysin TIA-1/TIAR!K13126|3|3e-09|59.3|rcu:RCOM_0296620|polyadenylate-binding protein	GO:0044249//cellular biosynthetic process;GO:0034660//ncRNA metabolic process;GO:0009657//plastid organization;GO:0010467//gene expression	GO:0003676//nucleic acid binding;GO:0000166//nucleotide binding	GO:0009579//thylakoid;GO:0009570//chloroplast stroma;GO:0030529//ribonucleoprotein complex
AEGTA28246	predicted protein [Hordeum vulgare subsp. vulgare]	gi|326523691|dbj|BAJ93016.1|	RNA-binding proteins (RRM domain)	R	General function prediction only ;	K11294|1|5e-17|85.1|smo:SELMODRAFT_15428|nucleolin!K13201|2|2e-13|73.6|zma:100283683|nucleolysin TIA-1/TIAR	-	GO:0003676//nucleic acid binding;GO:0000166//nucleotide binding	GO:0005840//ribosome;GO:0044434//chloroplast part
AEGTA28251	alternative splicing regulator [Triticum aestivum]	gi|68037673|gb|AAY84884.1|	RNA-binding proteins (RRM domain)	R	General function prediction only ;	K12890|1|4e-97|352|bdi:100834993|splicing factor, arginine/serine-rich 1/9	-	GO:0003676//nucleic acid binding;GO:0000166//nucleotide binding	GO:0035061//interchromatin granule;GO:0016607//nuclear speck;GO:0005739//mitochondrion
AEGTA28262	20S proteasome beta2 subunit, partial [Oryza australiensis] >gi|385213038|gb|AFI48494.1| 20S proteasome beta2 subunit, partial [Oryza australiensis] >gi|385213040|gb|AFI48495.1| 20S proteasome beta2 subunit, partial [Oryza australiensis] >gi|385213042|gb|AFI48496.1| 20S proteasome beta2 subunit, partial [Oryza australiensis] >gi|385213044|gb|AFI48497.1| 20S proteasome beta2 subunit, partial [Oryz…	gi|385213036|gb|AFI48493.1|	20S proteasome, alpha and beta subunits	O	Posttranslational modification, protein turnover, chaperones ;	K02739|1|2e-147|519|bdi:100832453|20S proteasome subunit beta 2 [EC:3.4.25.1]	GO:0006511//ubiquitin-dependent protein catabolic process	GO:0004298//threonine-type endopeptidase activity	GO:0005737//cytoplasm;GO:0005839//proteasome core complex;GO:0005634//nucleus
AEGTA28271	predicted protein [Hordeum vulgare subsp. vulgare]	gi|326521632|dbj|BAK00392.1|	Glycine cleavage system T protein (aminomethyltransferase)	E	Amino acid transport and metabolism ;	K00605|1|0.0|706|osa:4337051|aminomethyltransferase [EC:2.1.2.10]	GO:0006546//glycine catabolic process;GO:0046686//response to cadmium ion;GO:0032259//methylation	GO:0004047//aminomethyltransferase activity;GO:0008483//transaminase activity	GO:0009941//chloroplast envelope;GO:0022626//cytosolic ribosome;GO:0016020//membrane;GO:0048046//apoplast;GO:0005739//mitochondrion
AEGTA28301	predicted protein [Hordeum vulgare subsp. vulgare]	gi|326501940|dbj|BAK06462.1|	Acyl-CoA dehydrogenases	I	Lipid transport and metabolism ;	K00232|1|0.0|1006|bdi:100840647|acyl-CoA oxidase [EC:1.3.3.6]	GO:0006635//fatty acid beta-oxidation	GO:0050660//flavin adenine dinucleotide binding;GO:0003995//acyl-CoA dehydrogenase activity;GO:0003997//acyl-CoA oxidase activity	GO:0005777//peroxisome
AEGTA28307	predicted protein [Hordeum vulgare subsp. vulgare]	gi|326519350|dbj|BAJ96674.1|	-	-	-	K13210|1|1e-140|498|bdi:100834117|far upstream element-binding protein	-	GO:0016787//hydrolase activity;GO:0003723//RNA binding	-
AEGTA28324	predicted protein [Hordeum vulgare subsp. vulgare]	gi|326516502|dbj|BAJ92406.1|	Multimeric flavodoxin WrbA	R	General function prediction only ;	K03809|1|5e-36|147|bdi:100824188|Trp repressor binding protein	GO:0055114//oxidation-reduction process;GO:0009733//response to auxin stimulus;GO:0045892//negative regulation of transcription, DNA-dependent	GO:0016655//oxidoreductase activity, acting on NAD(P)H, quinone or similar compound as acceptor;GO:0010181//FMN binding	GO:0005773//vacuole;GO:0005886//plasma membrane
AEGTA28331	predicted protein [Hordeum vulgare subsp. vulgare]	gi|326490063|dbj|BAJ94105.1|	Carboxypeptidase C (cathepsin A)	E	Amino acid transport and metabolism ;	K13289|1|6e-85|312|rcu:RCOM_0962680|cathepsin A (carboxypeptidase C) [EC:3.4.16.5]	-	-	GO:0016023//cytoplasmic membrane-bounded vesicle
AEGTA28395	PREDICTED: glycine-rich RNA-binding protein 2, mitochondrial-like [Brachypodium distachyon]	gi|357126492|ref|XP_003564921.1|	RNA-binding proteins (RRM domain)	R	General function prediction only ;	K13195|1|7e-20|95.1|pop:POPTR_712972|cold-inducible RNA-binding protein!K02965|2|2e-19|93.6|ath:AT5G47320|small subunit ribosomal protein S19!K11294|3|5e-18|89.0|smo:SELMODRAFT_15428|nucleolin	-	-
AEGTA28462	predicted protein [Hordeum vulgare subsp. vulgare] >gi|326499331|dbj|BAK06156.1| predicted protein [Hordeum vulgare subsp. vulgare]	gi|326492063|dbj|BAJ98256.1|	Threonyl-tRNA synthetase	J	Translation, ribosomal structure and biogenesis ;	K01868|1|0.0|1063|osa:4329580|threonyl-tRNA synthetase [EC:6.1.1.3]	GO:0006435//threonyl-tRNA aminoacylation;GO:0009793//embryo development ending in seed dormancy	GO:0004829//threonine-tRNA ligase activity;GO:0005524//ATP binding	GO:0005739//mitochondrion;GO:0009570//chloroplast stroma
AEGTA28476	predicted protein [Hordeum vulgare subsp. vulgare] >gi|326516054|dbj|BAJ88050.1| predicted protein [Hordeum vulgare subsp. vulgare]	gi|326491721|dbj|BAJ94338.1|	Phosphoenolpyruvate carboxylase	C	Energy production and conversion ;	K01595|1|0.0|912|bdi:100836533|phosphoenolpyruvate carboxylase [EC:4.1.1.31]	GO:0006107//oxaloacetate metabolic process;GO:0015977//carbon fixation;GO:0006099//tricarboxylic acid cycle	GO:0000287//magnesium ion binding;GO:0008964//phosphoenolpyruvate carboxylase activity	GO:0005829//cytosol;GO:0048046//apoplast
AEGTA28491	hypothetical protein [Aegilops tauschii]	gi|355389469|gb|AER62676.1|	-	-	-	-	GO:0046686//response to cadmium ion;GO:0010197//polar nucleus fusion;GO:0071291//cellular response to selenium ion;GO:0042542//response to hydrogen peroxide;GO:0000103//sulfate assimilation	GO:0008430//selenium binding	-
AEGTA28499	LEA protein [Triticum durum]	gi|399658267|gb|AFP49819.1|	-	-	-	-	-	-
AEGTA28571	RecName: Full=Xylanase inhibitor protein 1; Short=XIP-1; Short=XIP-I; AltName: Full=Class III chitinase homolog; Flags: Precursor	gi|73622088|sp|Q8L5C6.2|XIP1_WHEAT	-	-	-	K01183|1|2e-30|130|gmx:100818728|chitinase [EC:3.2.1.14]	GO:0005975//carbohydrate metabolic process;GO:0006952//defense response	GO:0004553//hydrolase activity, hydrolyzing O-glycosyl compounds;GO:0043169//cation binding	GO:0005576//extracellular region;GO:0016023//cytoplasmic membrane-bounded vesicle
AEGTA28616	dead box ATP-dependent RNA helicase, putative [Ricinus communis] >gi|223522292|gb|EEF26699.1| dead box ATP-dependent RNA helicase, putative [Ricinus communis]	gi|255592393|ref|XP_002535684.1|	Superfamily II DNA and RNA helicases	LKJ	Replication, recombination and repair ; Transcription ; Translation, ribosomal structure and biogenesis ;	K12812|1|0.0|754|bdi:100826234|ATP-dependent RNA helicase UAP56/SUB2 [EC:3.6.4.13]	-	GO:0008026//ATP-dependent helicase activity;GO:0003676//nucleic acid binding;GO:0005524//ATP binding	GO:0044464//cell part
AEGTA28646	PREDICTED: UDP-glucose 6-dehydrogenase-like [Brachypodium distachyon]	gi|357114933|ref|XP_003559248.1|	Predicted UDP-glucose 6-dehydrogenase	M	Cell wall/membrane/envelope biogenesis ;	K00012|1|0.0|932|bdi:100841376|UDPglucose 6-dehydrogenase [EC:1.1.1.22]	GO:0055114//oxidation-reduction process	GO:0051287//NAD binding;GO:0003979//UDP-glucose 6-dehydrogenase activity	GO:0016023//cytoplasmic membrane-bounded vesicle;GO:0005618//cell wall;GO:0005634//nucleus;GO:0005829//cytosol
AEGTA28677	predicted protein [Hordeum vulgare subsp. vulgare]	gi|326495978|dbj|BAJ90611.1|	Transcription factor homologous to NACalpha-BTF3	K	Transcription ;	K03626|1|4e-57|218|osa:4338602|nascent polypeptide-associated complex subunit alpha	-	-
AEGTA28705	cell wall invertase [Triticum aestivum]	gi|433359118|dbj|BAM74038.1|	Beta-fructosidases (levanase/invertase)	G	Carbohydrate transport and metabolism ;	K01193|1|0.0|974|bdi:100821731|beta-fructofuranosidase [EC:3.2.1.26]	GO:0071836//nectar secretion;GO:0009611//response to wounding;GO:0005982//starch metabolic process;GO:0080167//response to karrikin	GO:0051670//inulinase activity;GO:0004575//sucrose alpha-glucosidase activity;GO:0031219//levanase activity	GO:0005773//vacuole;GO:0016023//cytoplasmic membrane-bounded vesicle;GO:0005618//cell wall;GO:0005576//extracellular region
AEGTA28722	hypothetical protein OsI_19374 [Oryza sativa Indica Group]	gi|125551735|gb|EAY97444.1|	Molecular chaperone	O	Posttranslational modification, protein turnover, chaperones ;	K03283|1|0.0|1155|osa:4351875|heat shock 70kDa protein 1/8	GO:0006457//protein folding;GO:0009409//response to cold;GO:0009408//response to heat;GO:0045036//protein targeting to chloroplast;GO:0046686//response to cadmium ion	GO:0005524//ATP binding;GO:0051082//unfolded protein binding	GO:0005739//mitochondrion;GO:0009941//chloroplast envelope;GO:0009579//thylakoid;GO:0009570//chloroplast stroma;GO:0005634//nucleus;GO:0048046//apoplast
AEGTA28822	lipid transfer protein [Triticum aestivum]	gi|82780752|gb|ABB90545.1|	-	-	-	-	GO:0006869//lipid transport	GO:0008289//lipid binding	GO:0016023//cytoplasmic membrane-bounded vesicle
AEGTA28876	predicted protein [Hordeum vulgare subsp. vulgare]	gi|326502996|dbj|BAJ99123.1|	Phosphoserine aminotransferase	HE	Coenzyme transport and metabolism ; Amino acid transport and metabolism ;	K00831|1|0.0|665|bdi:100842280|phosphoserine aminotransferase [EC:2.6.1.52]!K12591|3|5e-162|570|bdi:100829771|exosome complex exonuclease RRP6 [EC:3.1.13.-]	GO:0034976//response to endoplasmic reticulum stress;GO:0008615//pyridoxine biosynthetic process;GO:0009627//systemic acquired resistance;GO:0046686//response to cadmium ion;GO:0006564//L-serine biosynthetic process	GO:0030170//pyridoxal phosphate binding;GO:0004648//O-phospho-L-serine:2-oxoglutarate aminotransferase activity	GO:0005829//cytosol;GO:0009570//chloroplast stroma
AEGTA28933	predicted protein [Hordeum vulgare subsp. vulgare]	gi|326514256|dbj|BAJ92278.1|	Co-chaperonin GroES (HSP10)	O	Posttranslational modification, protein turnover, chaperones ;	K04078|1|2e-45|178|bdi:100843942|chaperonin GroES	GO:0009684//indoleacetic acid biosynthetic process;GO:0034976//response to endoplasmic reticulum stress;GO:0006457//protein folding;GO:0009408//response to heat;GO:0006569//tryptophan catabolic process;GO:0009644//response to high light intensity;GO:0042542//response to hydrogen peroxide	GO:0005507//copper ion binding;GO:0051087//chaperone binding;GO:0005524//ATP binding	GO:0005739//mitochondrion;GO:0009941//chloroplast envelope;GO:0009570//chloroplast stroma
AEGTA28960	predicted protein [Hordeum vulgare subsp. vulgare] >gi|326505984|dbj|BAJ91231.1| predicted protein [Hordeum vulgare subsp. vulgare]	gi|326489899|dbj|BAJ94023.1|	Ribosomal protein L15	J	Translation, ribosomal structure and biogenesis ;	K02876|1|2e-79|292|bdi:100827203|large subunit ribosomal protein L15	GO:0006354//DNA-dependent transcription, elongation;GO:0006412//translation	GO:0003735//structural constituent of ribosome	GO:0009941//chloroplast envelope;GO:0000311//plastid large ribosomal subunit;GO:0009570//chloroplast stroma
AEGTA28991	histone deacetylase HDAC2 [Triticum aestivum]	gi|109716218|gb|ABG43091.1|	-	-	-	K11276|1|4e-27|120|gmx:100792094|nucleophosmin 1	GO:0009987//cellular process	GO:0008270//zinc ion binding	GO:0005622//intracellular
AEGTA28997	predicted protein [Hordeum vulgare subsp. vulgare]	gi|326497973|dbj|BAJ94849.1|	-	-	-	-	-	-
AEGTA29072	predicted protein [Hordeum vulgare subsp. vulgare]	gi|326489141|dbj|BAK01554.1|	NAD-dependent aldehyde dehydrogenases	C	Energy production and conversion ;	K14085|1|0.0|973|bdi:100831288|aldehyde dehydrogenase family 7 member A1 [EC:1.2.1.31 1.2.1.8 1.2.1.3]	GO:0009737//response to abscisic acid stimulus;GO:0009269//response to desiccation;GO:0009651//response to salt stress;GO:0055114//oxidation-reduction process	GO:0016620//oxidoreductase activity, acting on the aldehyde or oxo group of donors, NAD or NADP as acceptor	-
AEGTA29122	hypothetical protein ZEAMMB73_175315 [Zea mays]	gi|413945631|gb|AFW78280.1|	GTPase SAR1 and related small G proteins	R	General function prediction only ;	K07901|1|8e-73|270|bdi:100837482|Ras-related protein Rab-8A	GO:0007165//signal transduction	GO:0000166//nucleotide binding	GO:0044464//cell part
AEGTA29172	PREDICTED: 3'(2'),5'-bisphosphate nucleotidase-like [Brachypodium distachyon]	gi|357160612|ref|XP_003578819.1|	3'-Phosphoadenosine 5'-phosphosulfate (PAPS) 3'-phosphatase	P	Inorganic ion transport and metabolism ;	K15422|1|2e-179|626|bdi:100844934|3'(2'), 5'-bisphosphate nucleotidase / inositol polyphosphate 1-phosphatase [EC:3.1.3.7 3.1.3.57]	GO:0009414//response to water deprivation;GO:0051512//positive regulation of unidimensional cell growth;GO:0080141//regulation of jasmonic acid biosynthetic process;GO:0009968//negative regulation of signal transduction;GO:0010587//miRNA catabolic process;GO:0048573//photoperiodism, flowering;GO:0006790//sulfur compound metabolic process;GO:0009409//response to cold;GO:0009738//abscisic acid medi…	GO:0008441//3'(2'),5'-bisphosphate nucleotidase activity;GO:0019204//nucleotide phosphatase activity	GO:0009570//chloroplast stroma;GO:0005634//nucleus
AEGTA29180	PREDICTED: coatomer subunit beta-2-like isoform 2 [Brachypodium distachyon]	gi|357131488|ref|XP_003567369.1|	Vesicle coat complex, various subunits	U	Intracellular trafficking, secretion, and vesicular transport ;	-	GO:0016192//vesicle-mediated transport;GO:0006886//intracellular protein transport	GO:0005198//structural molecule activity	GO:0030126//COPI vesicle coat
AEGTA29238	beta-cyanoalanine synthase [Triticum aestivum]	gi|295917894|gb|ADG60234.1|	Cysteine synthase	E	Amino acid transport and metabolism ;	K13034|1|3e-168|588|osa:4335048|L-3-cyanoalanine synthase/ cysteine synthase [EC:2.5.1.47 4.4.1.9]	GO:0080147//root hair cell development;GO:0019500//cyanide catabolic process;GO:0006535//cysteine biosynthetic process from serine	GO:0005507//copper ion binding;GO:0016740//transferase activity;GO:0030170//pyridoxal phosphate binding;GO:0004124//cysteine synthase activity;GO:0050017//L-3-cyanoalanine synthase activity	GO:0005739//mitochondrion;GO:0009507//chloroplast
AEGTA29278	PSII-P protein [Arabidopsis thaliana]	gi|62319835|dbj|BAD93863.1|	-	-	-	K02717|1|2e-101|367|bdi:100827919|photosystem II oxygen-evolving enhancer protein 2	-	GO:0005488//binding	GO:0009523//photosystem II;GO:0009534//chloroplast thylakoid
AEGTA29280	nonspecific lipid transfer protein 5 [Triticum aestivum]	gi|404279124|gb|AFR54362.1|	-	-	-	-	GO:0006869//lipid transport	GO:0008289//lipid binding	-
AEGTA29281	chitinase [Hordeum vulgare subsp. vulgare]	gi|563487|emb|CAA55344.1|	Uncharacterized protein contain chitin-binding domain type 3	R	General function prediction only ;	K01183|1|2e-76|283|pop:POPTR_831333|chitinase [EC:3.2.1.14]	GO:0006032//chitin catabolic process;GO:0006952//defense response;GO:0051707//response to other organism;GO:0000272//polysaccharide catabolic process;GO:0016998//cell wall macromolecule catabolic process	GO:0004568//chitinase activity	GO:0005615//extracellular space;GO:0016023//cytoplasmic membrane-bounded vesicle
AEGTA29294	predicted protein [Hordeum vulgare subsp. vulgare]	gi|326532188|dbj|BAK01470.1|	-	-	-	K08490|1|6e-119|426|bdi:100824082|syntaxin 5	GO:0016192//vesicle-mediated transport;GO:0006886//intracellular protein transport	GO:0005484//SNAP receptor activity	GO:0016020//membrane;GO:0005622//intracellular
AEGTA29408	Chain k, Localization Of The Large Subunit Ribosomal Proteins Into A 5.5 A Cryo-Em Map Of Triticum Aestivum Translating 80s Ribosome >gi|57471698|gb|AAW50980.1| ribosomal protein L36 [Triticum aestivum]	gi|315113285|pdb|3IZR|KK	Ribosomal protein L36E	J	Translation, ribosomal structure and biogenesis ;	K02920|1|2e-51|197|bdi:100840421|large subunit ribosomal protein L36e	GO:0006412//translation	GO:0003735//structural constituent of ribosome	GO:0005840//ribosome;GO:0005774//vacuolar membrane
AEGTA29562	predicted protein [Hordeum vulgare subsp. vulgare]	gi|326506464|dbj|BAJ86550.1|	-	-	-	K02701|1|5e-27|117|osa:4351694|photosystem I subunit PsaN	GO:0006098//pentose-phosphate shunt;GO:0009773//photosynthetic electron transport in photosystem I;GO:0019344//cysteine biosynthetic process;GO:0035304//regulation of protein dephosphorylation	GO:0005516//calmodulin binding	GO:0030093//chloroplast photosystem I;GO:0009543//chloroplast thylakoid lumen
AEGTA29611	predicted protein [Hordeum vulgare subsp. vulgare]	gi|326487972|dbj|BAJ89825.1|	-	-	-	K08915|1|1e-142|503|bdi:100834994|light-harvesting complex II chlorophyll a/b binding protein 4	GO:0009765//photosynthesis, light harvesting;GO:0009637//response to blue light;GO:0010218//response to far red light;GO:0010114//response to red light	-	GO:0010287//plastoglobule;GO:0009941//chloroplast envelope;GO:0009535//chloroplast thylakoid membrane
AEGTA29643	RecName: Full=50S ribosomal protein L27, chloroplastic; AltName: Full=CL27	gi|75107052|sp|P82190.1|RK27_SPIOL	Ribosomal protein L27	J	Translation, ribosomal structure and biogenesis ;	K02899|1|5e-85|311|bdi:100827049|large subunit ribosomal protein L27	GO:0006412//translation	GO:0003735//structural constituent of ribosome	GO:0005840//ribosome;GO:0009941//chloroplast envelope;GO:0009570//chloroplast stroma;GO:0009579//thylakoid
AEGTA29764	PREDICTED: psbP domain-containing protein 1, chloroplastic-like [Brachypodium distachyon]	gi|357161753|ref|XP_003579193.1|	-	-	-	K02717|1|5e-12|69.3|smo:SELMODRAFT_74043|photosystem II oxygen-evolving enhancer protein 2	GO:0015979//photosynthesis	GO:0005509//calcium ion binding	GO:0009543//chloroplast thylakoid lumen;GO:0019898//extrinsic to membrane;GO:0009570//chloroplast stroma;GO:0009535//chloroplast thylakoid membrane;GO:0009654//oxygen evolving complex
AEGTA29775	xyloglucan xyloglucosyl transferase [Hordeum vulgare]	gi|166064274|gb|ABY79073.1|	Beta-glucanase/Beta-glucan synthetase	G	Carbohydrate transport and metabolism ;	K08235|1|8e-94|341|vvi:100241119|xyloglucan:xyloglucosyl transferase [EC:2.4.1.207]!K14504|4|1e-92|337|vvi:100256520|xyloglucan:xyloglucosyl transferase TCH4 [EC:2.4.1.207]	GO:0006073//cellular glucan metabolic process	GO:0004553//hydrolase activity, hydrolyzing O-glycosyl compounds;GO:0016762//xyloglucan:xyloglucosyl transferase activity	GO:0016023//cytoplasmic membrane-bounded vesicle;GO:0005618//cell wall;GO:0048046//apoplast
AEGTA29816	Os04g0601800 [Oryza sativa Japonica Group] >gi|113565338|dbj|BAF15681.1| Os04g0601800, partial [Oryza sativa Japonica Group]	gi|115460334|ref|NP_001053767.1|	-	-	-	K00434|1|1e-131|468|bdi:100831503|L-ascorbate peroxidase [EC:1.11.1.11]	GO:0010103//stomatal complex morphogenesis;GO:0019684//photosynthesis, light reaction;GO:0006098//pentose-phosphate shunt;GO:0010218//response to far red light;GO:0019760//glucosinolate metabolic process;GO:0019252//starch biosynthetic process;GO:0010114//response to red light;GO:0019288//isopentenyl diphosphate biosynthetic process, mevalonate-independent pathway;GO:0015995//chlorophyll biosynth…	GO:0005515//protein binding;GO:0020037//heme binding;GO:0016688//L-ascorbate peroxidase activity	GO:0009543//chloroplast thylakoid lumen;GO:0009535//chloroplast thylakoid membrane;GO:0005634//nucleus
AEGTA29820	predicted protein [Hordeum vulgare subsp. vulgare] >gi|326512414|dbj|BAJ99562.1| predicted protein [Hordeum vulgare subsp. vulgare] >gi|326513038|dbj|BAK03426.1| predicted protein [Hordeum vulgare subsp. vulgare]	gi|326488369|dbj|BAJ93853.1|	Predicted metal-dependent protease of the PAD1/JAB1 superfamily	R	General function prediction only ;	K09613|1|0.0|644|osa:4337249|COP9 signalosome complex subunit 5 [EC:3.4.-.-]	GO:0010100//negative regulation of photomorphogenesis;GO:0010387//signalosome assembly;GO:0010388//cullin deneddylation;GO:0009733//response to auxin stimulus;GO:0010093//specification of floral organ identity;GO:0000085//G2 phase of mitotic cell cycle	-	-
AEGTA29829	thioredoxin F-type, chloroplast precursor,putative, expressed [Triticum aestivum]	gi|300681437|emb|CBH32529.1|	Thiol-disulfide isomerase and thioredoxins	OC	Posttranslational modification, protein turnover, chaperones ; Energy production and conversion ;	K03671|1|9e-47|186|gmx:100499776|thioredoxin 1	GO:0009902//chloroplast relocation;GO:0006098//pentose-phosphate shunt;GO:0019288//isopentenyl diphosphate biosynthetic process, mevalonate-independent pathway;GO:0016117//carotenoid biosynthetic process;GO:0010027//thylakoid membrane organization;GO:0019252//starch biosynthetic process;GO:0034660//ncRNA metabolic process;GO:0015979//photosynthesis;GO:0019761//glucosinolate biosynthetic process	-	GO:0009507//chloroplast
AEGTA29860	predicted protein [Hordeum vulgare subsp. vulgare] >gi|326528655|dbj|BAJ97349.1| predicted protein [Hordeum vulgare subsp. vulgare]	gi|326516846|dbj|BAJ96415.1|	Glutamate dehydrogenase/leucine dehydrogenase	E	Amino acid transport and metabolism ;	K00261|1|0.0|746|bdi:100828452|glutamate dehydrogenase (NAD(P)+) [EC:1.4.1.3]	GO:0006598//polyamine catabolic process;GO:0055114//oxidation-reduction process;GO:0009651//response to salt stress;GO:0009698//phenylpropanoid metabolic process;GO:0042398//cellular modified amino acid biosynthetic process;GO:0006944//cellular membrane fusion;GO:0048193//Golgi vesicle transport;GO:0046482//para-aminobenzoic acid metabolic process;GO:0046686//response to cadmium ion	GO:0005507//copper ion binding;GO:0008270//zinc ion binding;GO:0050897//cobalt ion binding;GO:0004353//glutamate dehydrogenase [NAD(P)+] activity;GO:0005524//ATP binding;GO:0004352//glutamate dehydrogenase (NAD+) activity	GO:0005739//mitochondrion;GO:0005774//vacuolar membrane;GO:0005794//Golgi apparatus;GO:0005886//plasma membrane
AEGTA29877	predicted protein [Hordeum vulgare subsp. vulgare]	gi|326527819|dbj|BAJ88982.1|	Cu/Zn superoxide dismutase	P	Inorganic ion transport and metabolism ;	K04565|1|1e-71|266|bdi:100828127|Cu/Zn superoxide dismutase [EC:1.15.1.1]	GO:0006801//superoxide metabolic process;GO:0055114//oxidation-reduction process;GO:0006979//response to oxidative stress	GO:0046872//metal ion binding;GO:0004784//superoxide dismutase activity	GO:0005777//peroxisome;GO:0005773//vacuole
AEGTA29918	predicted protein [Hordeum vulgare subsp. vulgare]	gi|326490876|dbj|BAJ90105.1|	Uncharacterized low-complexity proteins	S	Function unknown ;	-	-	-	GO:0009535//chloroplast thylakoid membrane
AEGTA29922	PREDICTED: coatomer subunit beta'-2-like [Brachypodium distachyon]	gi|357139068|ref|XP_003571107.1|	FOG: WD40 repeat	R	General function prediction only ;	K05236|1|2e-54|212|bdi:100841413|coatomer protein complex, subunit alpha (xenin)	GO:0016192//vesicle-mediated transport;GO:0006886//intracellular protein transport	GO:0005198//structural molecule activity	GO:0030117//membrane coat
AEGTA30015	predicted protein [Hordeum vulgare subsp. vulgare]	gi|326493498|dbj|BAJ85210.1|	Signal transduction histidine kinase	T	Signal transduction mechanisms ;	K00898|1|0.0|708|bdi:100822823|pyruvate dehydrogenase kinase [EC:2.7.11.2]	GO:0023014//signal transduction by phosphorylation;GO:0000160//phosphorelay signal transduction system;GO:0018106//peptidyl-histidine phosphorylation	GO:0009927//histidine phosphotransfer kinase activity;GO:0000155//phosphorelay sensor kinase activity;GO:0005524//ATP binding;GO:0004740//pyruvate dehydrogenase (acetyl-transferring) kinase activity	-
AEGTA30032	predicted protein [Hordeum vulgare subsp. vulgare]	gi|326532740|dbj|BAJ89215.1|	-	-	-	-	-	-
AEGTA30135	photosystem II D2 protein [Liriodendron tulipifera]	gi|11022902|gb|AAG26186.1|	-	-	-	K02706|1|3e-78|288|zma:845202|photosystem II P680 reaction center D2 protein	GO:0009772//photosynthetic electron transport in photosystem II	GO:0016491//oxidoreductase activity;GO:0045156//electron transporter, transferring electrons within the cyclic electron transport pathway of photosynthesis activity;GO:0005506//iron ion binding	GO:0030076//light-harvesting complex;GO:0009523//photosystem II;GO:0016021//integral to membrane;GO:0009535//chloroplast thylakoid membrane
AEGTA30136	predicted protein [Hordeum vulgare subsp. vulgare]	gi|326514324|dbj|BAJ96149.1|	Lactoylglutathione lyase and related lyases	E	Amino acid transport and metabolism ;	K01759|1|8e-168|587|bdi:100839089|lactoylglutathione lyase [EC:4.4.1.5]	GO:0005975//carbohydrate metabolic process;GO:0019243//methylglyoxal catabolic process to D-lactate;GO:0009409//response to cold	GO:0046872//metal ion binding;GO:0004462//lactoylglutathione lyase activity	GO:0031977//thylakoid lumen;GO:0010319//stromule;GO:0009570//chloroplast stroma;GO:0005739//mitochondrion
AEGTA30142	peroxidase 4 [Triticum monococcum]	gi|57635153|gb|AAW52718.1|	-	-	-	K00430|1|2e-98|356|osa:4344276|peroxidase [EC:1.11.1.7]	GO:0006979//response to oxidative stress;GO:0055114//oxidation-reduction process	GO:0046872//metal ion binding;GO:0020037//heme binding;GO:0004601//peroxidase activity	GO:0016023//cytoplasmic membrane-bounded vesicle
AEGTA30148	papain-like cysteine proteinase [Hordeum vulgare subsp. vulgare]	gi|194352766|emb|CAQ00111.1|	Cysteine protease	O	Posttranslational modification, protein turnover, chaperones ;	K01365|1|6e-65|246|bdi:100836926|cathepsin L [EC:3.4.22.15]	-	-
AEGTA30182	phosphoethanolamine methyltransferase [Triticum aestivum]	gi|17887465|gb|AAL40895.1|	SAM-dependent methyltransferases	QR	Secondary metabolites biosynthesis, transport and catabolism ; General function prediction only ;	K05929|1|0.0|786|sbi:SORBI_03g031950|phosphoethanolamine N-methyltransferase [EC:2.1.1.103]	GO:0006656//phosphatidylcholine biosynthetic process;GO:0042425//choline biosynthetic process;GO:0032259//methylation;GO:0006499//N-terminal protein myristoylation;GO:0009860//pollen tube growth;GO:0009555//pollen development;GO:0010183//pollen tube guidance;GO:0048528//post-embryonic root development	GO:0000234//phosphoethanolamine N-methyltransferase activity;GO:0004379//glycylpeptide N-tetradecanoyltransferase activity	GO:0005829//cytosol
AEGTA30189	predicted protein [Hordeum vulgare subsp. vulgare]	gi|326523629|dbj|BAJ92985.1|	Nucleoside-diphosphate-sugar epimerases	MG	Cell wall/membrane/envelope biogenesis ; Carbohydrate transport and metabolism ;	-	GO:0006098//pentose-phosphate shunt;GO:0010218//response to far red light;GO:0010114//response to red light;GO:0010207//photosystem II assembly;GO:0045727//positive regulation of translation;GO:0015995//chlorophyll biosynthetic process;GO:0009965//leaf morphogenesis;GO:0009637//response to blue light;GO:0030154//cell differentiation;GO:0032544//plastid translation;GO:0045893//positive regulation …	GO:0005515//protein binding;GO:0000166//nucleotide binding;GO:0050662//coenzyme binding;GO:0003824//catalytic activity;GO:0008266//poly(U) RNA binding;GO:0003729//mRNA binding	GO:0009941//chloroplast envelope;GO:0048046//apoplast;GO:0009534//chloroplast thylakoid;GO:0010287//plastoglobule
AEGTA30263	predicted protein [Hordeum vulgare subsp. vulgare] >gi|326524430|dbj|BAK00598.1| predicted protein [Hordeum vulgare subsp. vulgare]	gi|326502126|dbj|BAK06555.1|	Ribosomal protein L11	J	Translation, ribosomal structure and biogenesis ;	K02867|1|1e-82|303|bdi:100841775|large subunit ribosomal protein L11	GO:0006412//translation;GO:0006364//rRNA processing;GO:0019288//isopentenyl diphosphate biosynthetic process, mevalonate-independent pathway;GO:0015995//chlorophyll biosynthetic process;GO:0010027//thylakoid membrane organization	GO:0019843//rRNA binding;GO:0003735//structural constituent of ribosome	GO:0009941//chloroplast envelope;GO:0009570//chloroplast stroma;GO:0022625//cytosolic large ribosomal subunit;GO:0016020//membrane
AEGTA30282	predicted protein [Hordeum vulgare subsp. vulgare]	gi|326534176|dbj|BAJ89438.1|	-	-	-	-	-	-	GO:0009535//chloroplast thylakoid membrane;GO:0009941//chloroplast envelope
AEGTA30412	predicted protein [Hordeum vulgare subsp. vulgare]	gi|326491679|dbj|BAJ94317.1|	Beta-glucosidase-related glycosidases	G	Carbohydrate transport and metabolism ;	K15920|1|5e-178|622|sbi:SORBI_06g030270|beta-D-xylosidase 4 [EC:3.2.1.37]!K05349|4|2e-173|607|gmx:100798630|beta-glucosidase [EC:3.2.1.21]	GO:0005975//carbohydrate metabolic process	GO:0009044//xylan 1,4-beta-xylosidase activity	GO:0005576//extracellular region;GO:0005774//vacuolar membrane;GO:0005886//plasma membrane
AEGTA30422	(1,3;1,4) beta glucanase [Triticum aestivum] >gi|338844785|gb|AEJ22717.1| beta-glucanase [Triticum aestivum]	gi|311764|emb|CAA80493.1|	-	-	-	-	GO:0005975//carbohydrate metabolic process;GO:0009409//response to cold;GO:0009617//response to bacterium;GO:0009817//defense response to fungus, incompatible interaction;GO:0009651//response to salt stress	GO:0042972//licheninase activity;GO:0043169//cation binding	GO:0005773//vacuole;GO:0016023//cytoplasmic membrane-bounded vesicle;GO:0005886//plasma membrane;GO:0005618//cell wall;GO:0048046//apoplast
AEGTA30520	predicted protein [Hordeum vulgare subsp. vulgare]	gi|326507916|dbj|BAJ86701.1|	-	-	-	K00430|1|4e-86|316|rcu:RCOM_0679200|peroxidase [EC:1.11.1.7]	-	-
AEGTA30523	group 3 late embryogenesis abundant protein [Triticum aestivum] >gi|393689044|gb|AFN10738.1| stress responsive protein 3 [Triticum aestivum] LEA	gi|320526040|gb|ADW41578.1|	-	-	-	-	-	-
AEGTA30553	predicted protein [Hordeum vulgare subsp. vulgare]	gi|326520960|dbj|BAJ92843.1|	-	-	-	-	-	-
AEGTA30612	hypothetical protein [Oryza sativa Japonica Group]	gi|53749275|gb|AAU90134.1|	Predicted secreted acid phosphatase	R	General function prediction only ;	K02866|1|2e-20|97.8|osa:4332737|large subunit ribosomal protein L10e	-	GO:0003993//acid phosphatase activity	GO:0016023//cytoplasmic membrane-bounded vesicle;GO:0005739//mitochondrion
AEGTA30631	predicted protein [Hordeum vulgare subsp. vulgare]	gi|326506396|dbj|BAJ86516.1|	Ribosomal protein S5	J	Translation, ribosomal structure and biogenesis ;	K02988|1|2e-28|121|bdi:100841719|small subunit ribosomal protein S5	GO:0006412//translation;GO:0046677//response to antibiotic;GO:0042742//defense response to bacterium;GO:0009409//response to cold;GO:0045036//protein targeting to chloroplast;GO:0046686//response to cadmium ion	GO:0019843//rRNA binding;GO:0003735//structural constituent of ribosome	GO:0015935//small ribosomal subunit;GO:0009535//chloroplast thylakoid membrane;GO:0009570//chloroplast stroma;GO:0005634//nucleus
AEGTA30653	predicted protein [Hordeum vulgare subsp. vulgare]	gi|326532532|dbj|BAK05195.1|	NADH dehydrogenase/NADH:ubiquinone oxidoreductase 75 kD subunit (chain G)	C	Energy production and conversion ;	K03934|1|0.0|1111|bdi:100844331|NADH dehydrogenase (ubiquinone) Fe-S protein 1 [EC:1.6.5.3 1.6.99.3]	GO:0006979//response to oxidative stress;GO:0042773//ATP synthesis coupled electron transport	GO:0051536//iron-sulfur cluster binding;GO:0009055//electron carrier activity;GO:0008137//NADH dehydrogenase (ubiquinone) activity	GO:0005747//mitochondrial respiratory chain complex I;GO:0009507//chloroplast
AEGTA30657	predicted protein [Hordeum vulgare subsp. vulgare] >gi|326512016|dbj|BAJ95989.1| predicted protein [Hordeum vulgare subsp. vulgare]	gi|326488581|dbj|BAJ93959.1|	-	-	-	-	-	-
AEGTA30690	eukaryotic translation initiation factor 3 subunit g [Triticum aestivum]	gi|49237623|gb|AAT58031.1|	RNA-binding proteins (RRM domain)	R	General function prediction only ;	K03248|1|8e-114|407|bdi:100845086|translation initiation factor 3 subunit G	GO:0006413//translational initiation;GO:0006511//ubiquitin-dependent protein catabolic process;GO:0051788//response to misfolded protein;GO:0006606//protein import into nucleus;GO:0000398//mRNA splicing, via spliceosome;GO:0080129//proteasome core complex assembly;GO:0009853//photorespiration	GO:0003743//translation initiation factor activity	GO:0005852//eukaryotic translation initiation factor 3 complex;GO:0005886//plasma membrane
AEGTA30776	salt stress-responsive protein [Triticum aestivum]	gi|110555561|gb|ABG75753.1|	-	-	-	K14332|1|4e-65|244|zma:100283848|photosystem I subunit PsaO	GO:0006098//pentose-phosphate shunt;GO:0035304//regulation of protein dephosphorylation;GO:0030003//cellular cation homeostasis;GO:0010207//photosystem II assembly;GO:0070838//divalent metal ion transport;GO:0019344//cysteine biosynthetic process;GO:0009657//plastid organization;GO:0009768//photosynthesis, light harvesting in photosystem I;GO:0006364//rRNA processing	-	GO:0009522//photosystem I;GO:0009507//chloroplast;GO:0005739//mitochondrion
AEGTA30777	predicted protein [Hordeum vulgare subsp. vulgare]	gi|326532790|dbj|BAJ89240.1|	Malate/lactate dehydrogenases	C	Energy production and conversion ;	K00026|1|3e-156|549|bdi:100841882|malate dehydrogenase [EC:1.1.1.37]	GO:0006108//malate metabolic process;GO:0031998//regulation of fatty acid beta-oxidation;GO:0006099//tricarboxylic acid cycle;GO:0044262//cellular carbohydrate metabolic process;GO:0080093//regulation of photorespiration	GO:0030060//L-malate dehydrogenase activity;GO:0000166//nucleotide binding	GO:0005777//peroxisome;GO:0009941//chloroplast envelope;GO:0005773//vacuole;GO:0048046//apoplast
AEGTA30825	predicted protein [Hordeum vulgare subsp. vulgare] >gi|326526095|dbj|BAJ93224.1| predicted protein [Hordeum vulgare subsp. vulgare]	gi|326492750|dbj|BAJ90231.1|	-	-	-	-	-	-
AEGTA30849	predicted protein [Hordeum vulgare subsp. vulgare]	gi|326534280|dbj|BAJ89490.1|	Citrate synthase	C	Energy production and conversion ;	K01647|1|0.0|793|bdi:100838601|citrate synthase [EC:2.3.3.1]	GO:0043161//proteasomal ubiquitin-dependent protein catabolic process;GO:0051788//response to misfolded protein;GO:0019243//methylglyoxal catabolic process to D-lactate;GO:0080129//proteasome core complex assembly;GO:0006099//tricarboxylic acid cycle;GO:0044262//cellular carbohydrate metabolic process;GO:0006635//fatty acid beta-oxidation;GO:0009407//toxin catabolic process	GO:0004108//citrate (Si)-synthase activity	GO:0005777//peroxisome;GO:0009506//plasmodesma;GO:0009536//plastid
AEGTA30927	chitinase 2 [Triticum aestivum]	gi|18146827|dbj|BAB82472.1|	Uncharacterized protein contain chitin-binding domain type 3	R	General function prediction only ;	K01183|1|4e-93|340|osa:4338719|chitinase [EC:3.2.1.14]	GO:0005975//carbohydrate metabolic process;GO:0006032//chitin catabolic process;GO:0051707//response to other organism;GO:0016998//cell wall macromolecule catabolic process	GO:0008843//endochitinase activity;GO:0008061//chitin binding	GO:0016023//cytoplasmic membrane-bounded vesicle
AEGTA31017	predicted protein [Hordeum vulgare subsp. vulgare] >gi|326514510|dbj|BAJ96242.1| predicted protein [Hordeum vulgare subsp. vulgare] >gi|326525485|dbj|BAJ88789.1| predicted protein [Hordeum vulgare subsp. vulgare]	gi|326507730|dbj|BAJ86608.1|	Predicted nucleoside-diphosphate-sugar epimerases	MG	Cell wall/membrane/envelope biogenesis ; Carbohydrate transport and metabolism ;	K03953|1|1e-166|583|bdi:100831041|NADH dehydrogenase (ubiquinone) 1 alpha subcomplex 9 [EC:1.6.5.3 1.6.99.3]	GO:0009651//response to salt stress;GO:0055114//oxidation-reduction process	GO:0000166//nucleotide binding;GO:0003954//NADH dehydrogenase activity	GO:0045271//respiratory chain complex I;GO:0005739//mitochondrion
AEGTA31129	cyclophilin B-B [Triticum aestivum]	gi|194339233|gb|ACF49500.1|	Peptidyl-prolyl cis-trans isomerase (rotamase) - cyclophilin family	O	Posttranslational modification, protein turnover, chaperones ;	K01802|1|2e-84|309|osa:4342022|peptidylprolyl isomerase [EC:5.2.1.8]!K03767|5|5e-60|228|osa:4347707|peptidyl-prolyl cis-trans isomerase A (cyclophilin A) [EC:5.2.1.8]	GO:0006457//protein folding;GO:0048364//root development;GO:0000413//protein peptidyl-prolyl isomerization	GO:0003755//peptidyl-prolyl cis-trans isomerase activity	GO:0005771//multivesicular body;GO:0005795//Golgi stack;GO:0016023//cytoplasmic membrane-bounded vesicle;GO:0009507//chloroplast;GO:0005829//cytosol;GO:0005783//endoplasmic reticulum;GO:0005739//mitochondrion
AEGTA31196	ribosomal protein S7 [Triticum aestivum]	gi|32401381|gb|AAP80860.1|	-	-	-	K02993|1|3e-99|358|bdi:100822161|small subunit ribosomal protein S7e	GO:0006412//translation	GO:0003735//structural constituent of ribosome	GO:0005730//nucleolus;GO:0022626//cytosolic ribosome;GO:0005886//plasma membrane;GO:0005618//cell wall;GO:0009507//chloroplast
AEGTA31211	Os07g0516200 [Oryza sativa Japonica Group] >gi|113611317|dbj|BAF21695.1| Os07g0516200 [Oryza sativa Japonica Group]	gi|115472365|ref|NP_001059781.1|	Putative translation initiation inhibitor, yjgF family	J	Translation, ribosomal structure and biogenesis ;	-	GO:0009651//response to salt stress;GO:0006096//glycolysis;GO:0006094//gluconeogenesis;GO:0046686//response to cadmium ion;GO:0019761//glucosinolate biosynthetic process	GO:0004521//endoribonuclease activity	GO:0005739//mitochondrion;GO:0009941//chloroplast envelope;GO:0009579//thylakoid;GO:0009570//chloroplast stroma;GO:0005773//vacuole
AEGTA31227	predicted protein [Hordeum vulgare subsp. vulgare]	gi|326489503|dbj|BAK01732.1|	Carbonic anhydrases/acetyltransferases, isoleucine patch superfamily	R	General function prediction only ;	-	-	GO:0016740//transferase activity	GO:0005747//mitochondrial respiratory chain complex I
AEGTA31229	benzoxazinone:UDP-Glc glucosyltransferase [Triticum aestivum]	gi|295841350|dbj|BAJ07092.1|	Glycosyl transferases, related to UDP-glucuronosyltransferase	GC	Carbohydrate transport and metabolism ; Energy production and conversion ;	K13228|1|3e-129|459|zma:100274317|UDP-glucosyltransferase BX9 [EC:2.4.1.202]!K13227|2|6e-100|362|zma:100277344|UDP-glucosyltransferase BX8 [EC:2.4.1.202]!K13493|3|1e-62|238|ath:AT5G05860|cytokinin-N-glucosyltransferase [EC:2.4.1.-]!K13691|5|4e-44|176|pop:POPTR_810275|pathogen-inducible salicylic acid glucosyltransferase [EC:2.4.1.-]	GO:0008152//metabolic process	GO:0046527//glucosyltransferase activity	GO:0005739//mitochondrion
AEGTA31232	thioredoxin-dependent peroxidase [Leymus chinensis]	gi|256708473|gb|ACV20868.1|	Peroxiredoxin	O	Posttranslational modification, protein turnover, chaperones ;	K03386|1|1e-69|259|ath:AT1G60740|peroxiredoxin (alkyl hydroperoxide reductase subunit C) [EC:1.11.1.15]!K11187|2|2e-39|159|cre:CHLREDRAFT_196639|peroxiredoxin 5, atypical 2-Cys peroxiredoxin [EC:1.11.1.15]	GO:0046686//response to cadmium ion;GO:0055114//oxidation-reduction process	GO:0051920//peroxiredoxin activity;GO:0004601//peroxidase activity	GO:0009507//chloroplast;GO:0005886//plasma membrane
AEGTA31317	predicted protein [Hordeum vulgare subsp. vulgare] >gi|326503592|dbj|BAJ86302.1| predicted protein [Hordeum vulgare subsp. vulgare]	gi|326496044|dbj|BAJ90643.1|	-	-	-	K08912|1|1e-147|520|bdi:100822184|light-harvesting complex II chlorophyll a/b binding protein 1	GO:0009765//photosynthesis, light harvesting	-	GO:0016020//membrane;GO:0009507//chloroplast
AEGTA31321	RecName: Full=Mitochondrial outer membrane porin; AltName: Full=Voltage-dependent anion-selective channel protein; Short=VDAC >gi|456672|emb|CAA54788.1| voltage dependent anion channel (VDAC) [Triticum aestivum]	gi|1172553|sp|P46274.1|VDAC1_WHEAT	Isochorismate synthase ICS, SA pathway	HQ	Coenzyme transport and metabolism ; Secondary metabolites biosynthesis, transport and catabolism ;	K15040|1|1e-133|475|bdi:100833321|voltage-dependent anion channel protein 2	GO:0055085//transmembrane transport;GO:0044070//regulation of anion transport;GO:0042742//defense response to bacterium	GO:0008308//voltage-gated anion channel activity	GO:0005618//cell wall;GO:0005730//nucleolus;GO:0009941//chloroplast envelope;GO:0005741//mitochondrial outer membrane;GO:0005773//vacuole;GO:0005886//plasma membrane
AEGTA31376	predicted protein [Hordeum vulgare subsp. vulgare] >gi|326534178|dbj|BAJ89439.1| predicted protein [Hordeum vulgare subsp. vulgare]	gi|326524069|dbj|BAJ97045.1|	-	-	-	K02695|1|7e-46|180|osa:4339593|photosystem I subunit VI	-	-	GO:0044434//chloroplast part;GO:0009522//photosystem I
AEGTA31382	predicted protein [Hordeum vulgare subsp. vulgare]	gi|326506848|dbj|BAJ91465.1|	NADPH:quinone reductase and related Zn-dependent oxidoreductases	CR	Energy production and conversion ; General function prediction only ;	K07119|1|1e-10|65.9|ath:AT1G49670|!K00344|3|2e-09|61.2|osa:4331066|NADPH2:quinone reductase [EC:1.6.5.5]	GO:0055114//oxidation-reduction process	GO:0016491//oxidoreductase activity;GO:0008270//zinc ion binding;GO:0000166//nucleotide binding	GO:0005773//vacuole;GO:0005886//plasma membrane;GO:0009535//chloroplast thylakoid membrane
AEGTA31544	predicted protein [Hordeum vulgare subsp. vulgare]	gi|326490283|dbj|BAJ84805.1|	Rubredoxin	C	Energy production and conversion ;	-	-	GO:0046872//metal ion binding	GO:0009507//chloroplast
AEGTA31605	Os10g0473900 [Oryza sativa Japonica Group] >gi|255679483|dbj|BAH94929.1| Os10g0473900, partial [Oryza sativa Japonica Group]	gi|297727675|ref|NP_001176201.1|	Protoporphyrinogen oxidase	H	Coenzyme transport and metabolism ;	K00231|1|0.0|825|bdi:100826753|oxygen-dependent protoporphyrinogen oxidase [EC:1.3.3.4]	GO:0006779//porphyrin-containing compound biosynthetic process;GO:0055114//oxidation-reduction process	GO:0004729//oxygen-dependent protoporphyrinogen oxidase activity;GO:0000166//nucleotide binding	GO:0009941//chloroplast envelope
AEGTA31691	predicted protein [Hordeum vulgare subsp. vulgare]	gi|326518710|dbj|BAJ92516.1|	Glutathione S-transferase	O	Posttranslational modification, protein turnover, chaperones ;	K00799|1|3e-63|239|zma:541839|glutathione S-transferase [EC:2.5.1.18]	GO:0009628//response to abiotic stimulus;GO:0009791//post-embryonic development;GO:0042221//response to chemical stimulus	GO:0016740//transferase activity	-
AEGTA31695	Os08g0558000 [Oryza sativa Japonica Group] >gi|255678653|dbj|BAH94426.1| Os08g0558000, partial [Oryza sativa Japonica Group]	gi|297726669|ref|NP_001175698.1|	Ribosomal protein L1	J	Translation, ribosomal structure and biogenesis ;	K02865|1|3e-104|378|bdi:100828339|large subunit ribosomal protein L10Ae	GO:0007275//multicellular organismal development	-	GO:0022626//cytosolic ribosome;GO:0015934//large ribosomal subunit
AEGTA31704	predicted protein [Hordeum vulgare subsp. vulgare] >gi|326506156|dbj|BAJ91317.1| predicted protein [Hordeum vulgare subsp. vulgare]	gi|326503454|dbj|BAJ86233.1|	Prolyl-tRNA synthetase	J	Translation, ribosomal structure and biogenesis ;	K01881|1|0.0|905|bdi:100845525|prolyl-tRNA synthetase [EC:6.1.1.15]	GO:0006433//prolyl-tRNA aminoacylation	GO:0004827//proline-tRNA ligase activity;GO:0005524//ATP binding	GO:0009506//plasmodesma;GO:0016020//membrane;GO:0005829//cytosol
AEGTA31729	PREDICTED: annexin D1-like [Brachypodium distachyon]	gi|357138070|ref|XP_003570621.1|	-	-	-	-	GO:0009414//response to water deprivation;GO:0009651//response to salt stress;GO:0009409//response to cold;GO:0009408//response to heat;GO:0009639//response to red or far red light	GO:0005509//calcium ion binding;GO:0005544//calcium-dependent phospholipid binding	GO:0043231//intracellular membrane-bounded organelle;GO:0044444//cytoplasmic part
AEGTA31757	lipid transfer protein precursor [Triticum aestivum] >gi|46252474|gb|AAS84745.1| lipid transfer protein [Triticum aestivum] >gi|55792862|gb|AAV65513.1| lipid transfer protein [Triticum aestivum]	gi|11037708|gb|AAG27707.1|AF302788_1	-	-	-	-	GO:0006869//lipid transport	GO:0008289//lipid binding	-
AEGTA31825	Chain t, Localization Of The Large Subunit Ribosomal Proteins Into A 5.5 A Cryo-Em Map Of Triticum Aestivum Translating 80s Ribosome >gi|315113290|pdb|3IZR|UU Chain u, Localization Of The Large Subunit Ribosomal Proteins Into A 5.5 A Cryo-Em Map Of Triticum Aestivum Translating 80s Ribosome >gi|57471718|gb|AAW50990.1| ribosomal protein P1 [Triticum aestivum]	gi|315113289|pdb|3IZR|TT	Ribosomal protein L12E/L44/L45/RPP1/RPP2	J	Translation, ribosomal structure and biogenesis ;	K02942|1|7e-31|129|bdi:100839013|large subunit ribosomal protein LP1	GO:0006414//translational elongation	GO:0003735//structural constituent of ribosome	GO:0005840//ribosome
AEGTA31839	chlorophyll a-b binding protein 2 [Zea mays]	gi|195619060|gb|ACG31360.1|	-	-	-	K08912|1|3e-130|462|bdi:100828241|light-harvesting complex II chlorophyll a/b binding protein 1	GO:0009765//photosynthesis, light harvesting	-	GO:0016020//membrane;GO:0009507//chloroplast
AEGTA31978	PREDICTED: malate dehydrogenase 1, mitochondrial-like [Brachypodium distachyon]	gi|357135719|ref|XP_003569456.1|	Malate/lactate dehydrogenases	C	Energy production and conversion ;	K00026|1|1e-146|516|bdi:100831548|malate dehydrogenase [EC:1.1.1.37]	GO:0009651//response to salt stress;GO:0042742//defense response to bacterium;GO:0009409//response to cold;GO:0006108//malate metabolic process;GO:0006099//tricarboxylic acid cycle;GO:0044262//cellular carbohydrate metabolic process;GO:0006972//hyperosmotic response;GO:0006833//water transport;GO:0007030//Golgi organization;GO:0006096//glycolysis;GO:0006094//gluconeogenesis;GO:0046686//response t…	GO:0005507//copper ion binding;GO:0030060//L-malate dehydrogenase activity;GO:0000166//nucleotide binding	GO:0005829//cytosol;GO:0005618//cell wall;GO:0005739//mitochondrion;GO:0009507//chloroplast;GO:0016020//membrane;GO:0005794//Golgi apparatus;GO:0048046//apoplast
AEGTA32001	predicted protein [Hordeum vulgare subsp. vulgare]	gi|326531332|dbj|BAK05017.1|	Nucleoside-diphosphate-sugar epimerases	MG	Cell wall/membrane/envelope biogenesis ; Carbohydrate transport and metabolism ;	-	GO:0010182//sugar mediated signaling pathway;GO:0009793//embryo development ending in seed dormancy;GO:0009686//gibberellin biosynthetic process;GO:0009697//salicylic acid biosynthetic process;GO:0009965//leaf morphogenesis;GO:0016117//carotenoid biosynthetic process;GO:0009853//photorespiration;GO:0010114//response to red light;GO:0010363//regulation of plant-type hypersensitive response;GO:0010…	GO:0003824//catalytic activity;GO:0045735//nutrient reservoir activity;GO:0010297//heteropolysaccharide binding;GO:0000166//nucleotide binding;GO:0050662//coenzyme binding;GO:0005515//protein binding;GO:0003723//RNA binding	GO:0005777//peroxisome;GO:0010319//stromule;GO:0009506//plasmodesma;GO:0009941//chloroplast envelope;GO:0010287//plastoglobule;GO:0005794//Golgi apparatus;GO:0005773//vacuole;GO:0005840//ribosome;GO:0048046//apoplast;GO:0016020//membrane
AEGTA32009	predicted protein [Hordeum vulgare subsp. vulgare]	gi|326513418|dbj|BAK06949.1|	Sugar kinases, ribokinase family	G	Carbohydrate transport and metabolism ;	K00847|1|4e-168|588|osa:4344497|fructokinase [EC:2.7.1.4]	GO:0006014//D-ribose metabolic process;GO:0016310//phosphorylation;GO:0019252//starch biosynthetic process	GO:0004747//ribokinase activity;GO:0005524//ATP binding;GO:0008865//fructokinase activity	GO:0009507//chloroplast
AEGTA32043	predicted protein [Hordeum vulgare subsp. vulgare]	gi|326530368|dbj|BAJ97610.1|	2-polyprenylphenol hydroxylase and related flavodoxin oxidoreductases	HC	Coenzyme transport and metabolism ; Energy production and conversion ;	K00326|1|3e-11|65.9|rcu:RCOM_0221090|cytochrome-b5 reductase [EC:1.6.2.2]	GO:0055114//oxidation-reduction process	GO:0016491//oxidoreductase activity;GO:0005507//copper ion binding	GO:0009941//chloroplast envelope;GO:0009570//chloroplast stroma;GO:0009579//thylakoid
AEGTA32057	predicted protein [Hordeum vulgare subsp. vulgare]	gi|326510651|dbj|BAJ87542.1|	FKBP-type peptidyl-prolyl cis-trans isomerases 1 PPIases	O	Posttranslational modification, protein turnover, chaperones ;	K01802|1|8e-15|77.4|osa:4328090|peptidylprolyl isomerase [EC:5.2.1.8]!K14826|2|2e-14|76.6|cre:CHLREDRAFT_106360|FK506-binding nuclear protein [EC:5.2.1.8]	GO:0000413//protein peptidyl-prolyl isomerization;GO:0006457//protein folding;GO:0042631//cellular response to water deprivation	GO:0003755//peptidyl-prolyl cis-trans isomerase activity;GO:0005528//FK506 binding	GO:0009535//chloroplast thylakoid membrane;GO:0005634//nucleus;GO:0009543//chloroplast thylakoid lumen
AEGTA32096	TPA: hypothetical protein ZEAMMB73_285741 [Zea mays]	gi|414881735|tpg|DAA58866.1|	-	-	-	K13199|1|4e-78|289|bdi:100831128|plasminogen activator inhibitor 1 RNA-binding protein	-	-	GO:0005739//mitochondrion
AEGTA32119	Chain C, Localization Of The Large Subunit Ribosomal Proteins Into A 5.5 A Cryo-Em Map Of Triticum Aestivum Translating 80s Ribosome >gi|33526877|gb|AAQ21396.1| ribosomal protein L3 [Triticum aestivum] >gi|33526922|gb|AAQ21399.1| ribosomal protein L3 [Triticum aestivum] >gi|34105776|gb|AAQ62079.1| ribosomal protein L3 [Triticum aestivum] >gi|118152406|gb|ABK63947.1| ribosomal protein L3-A1 [Triti…	gi|315113296|pdb|3IZR|C	Ribosomal protein L3	J	Translation, ribosomal structure and biogenesis ;	K02925|1|0.0|778|osa:4351604|large subunit ribosomal protein L3e	GO:0006412//translation	GO:0003735//structural constituent of ribosome	GO:0005730//nucleolus;GO:0005773//vacuole;GO:0005886//plasma membrane;GO:0005618//cell wall;GO:0022625//cytosolic large ribosomal subunit
AEGTA32133	40S ribosomal protein S9, partial [Triticum aestivum]	gi|32400776|gb|AAP80620.1|AF475098_1	Ribosomal protein S4 and related proteins	J	Translation, ribosomal structure and biogenesis ;	K02997|1|5e-102|367|zma:100282862|small subunit ribosomal protein S9e	GO:0006412//translation	GO:0003735//structural constituent of ribosome;GO:0019843//rRNA binding	GO:0005730//nucleolus;GO:0022626//cytosolic ribosome;GO:0005886//plasma membrane;GO:0005618//cell wall;GO:0015935//small ribosomal subunit;GO:0009507//chloroplast
AEGTA32143	PREDICTED: 2-Cys peroxiredoxin BAS1, chloroplastic-like [Brachypodium distachyon]	gi|357163385|ref|XP_003579715.1|	Peroxiredoxin	O	Posttranslational modification, protein turnover, chaperones ;	K03386|1|3e-112|402|bdi:100842398|peroxiredoxin (alkyl hydroperoxide reductase subunit C) [EC:1.11.1.15]	GO:0009750//response to fructose stimulus;GO:0019684//photosynthesis, light reaction;GO:0031348//negative regulation of defense response;GO:0006098//pentose-phosphate shunt;GO:0009595//detection of biotic stimulus;GO:0000038//very long-chain fatty acid metabolic process;GO:0009867//jasmonic acid mediated signaling pathway;GO:0009697//salicylic acid biosynthetic process;GO:0006833//water transport…	GO:0005515//protein binding;GO:0051920//peroxiredoxin activity;GO:0004601//peroxidase activity	GO:0009941//chloroplast envelope;GO:0048046//apoplast;GO:0010319//stromule;GO:0005829//cytosol;GO:0009570//chloroplast stroma;GO:0009579//thylakoid;GO:0005739//mitochondrion
AEGTA32188	OSIGBa0097P08.3 [Oryza sativa Indica Group]	gi|116310051|emb|CAH67073.1|	Galactose mutarotase and related enzymes	G	Carbohydrate transport and metabolism ;	K01785|1|3e-105|379|bdi:100844522|aldose 1-epimerase [EC:5.1.3.3]	GO:0019318//hexose metabolic process	GO:0030246//carbohydrate binding;GO:0016853//isomerase activity	GO:0016023//cytoplasmic membrane-bounded vesicle
AEGTA32594	predicted protein [Hordeum vulgare subsp. vulgare]	gi|326504940|dbj|BAK06761.1|	Co-chaperonin GroES (HSP10)	O	Posttranslational modification, protein turnover, chaperones ;	K04078|1|9e-42|168|cre:CHLREDRAFT_188610|chaperonin GroES	GO:0006094//gluconeogenesis;GO:0006457//protein folding;GO:0019288//isopentenyl diphosphate biosynthetic process, mevalonate-independent pathway;GO:0009651//response to salt stress;GO:0006096//glycolysis;GO:0009658//chloroplast organization;GO:0046686//response to cadmium ion;GO:0009409//response to cold;GO:0019344//cysteine biosynthetic process;GO:0048481//ovule development	GO:0005507//copper ion binding;GO:0005516//calmodulin binding;GO:0005524//ATP binding	GO:0009941//chloroplast envelope;GO:0048046//apoplast;GO:0005829//cytosol;GO:0009570//chloroplast stroma;GO:0009535//chloroplast thylakoid membrane;GO:0005739//mitochondrion
AEGTA32726	putative AdoMet synthase 1 [Hordeum vulgare subsp. vulgare] >gi|326511713|dbj|BAJ92001.1| predicted protein [Hordeum vulgare subsp. vulgare]	gi|68655435|emb|CAJ01702.1|	S-adenosylmethionine synthetase	H	Coenzyme transport and metabolism ;	K00789|1|0.0|747|bdi:100843457|S-adenosylmethionine synthetase [EC:2.5.1.6]	GO:0006555//methionine metabolic process;GO:0009651//response to salt stress;GO:0009409//response to cold;GO:0006556//S-adenosylmethionine biosynthetic process;GO:0006730//one-carbon metabolic process;GO:0009809//lignin biosynthetic process	GO:0004478//methionine adenosyltransferase activity;GO:0005524//ATP binding;GO:0000287//magnesium ion binding	GO:0005618//cell wall;GO:0005730//nucleolus;GO:0005737//cytoplasm;GO:0005886//plasma membrane
AEGTA32861	nucleoside diphosphate kinase II [Zea mays]	gi|229473559|gb|ACQ73319.1|	Nucleoside diphosphate kinase	F	Nucleotide transport and metabolism ;	K00940|1|3e-75|279|sbi:SORBI_08g017600|nucleoside-diphosphate kinase [EC:2.7.4.6]	GO:0042542//response to hydrogen peroxide;GO:0006241//CTP biosynthetic process;GO:0009585//red, far-red light phototransduction;GO:0009734//auxin mediated signaling pathway;GO:0006165//nucleoside diphosphate phosphorylation;GO:0006183//GTP biosynthetic process;GO:0006228//UTP biosynthetic process	GO:0004550//nucleoside diphosphate kinase activity;GO:0005524//ATP binding	GO:0009941//chloroplast envelope;GO:0009570//chloroplast stroma;GO:0009579//thylakoid;GO:0005634//nucleus
AEGTA32881	predicted protein [Hordeum vulgare subsp. vulgare]	gi|326517553|dbj|BAK03695.1|	Pyruvate/2-oxoglutarate dehydrogenase complex, dihydrolipoamide dehydrogenase (E3) component, and related enzymes	C	Energy production and conversion ;	K00382|1|0.0|901|bdi:100830109|dihydrolipoamide dehydrogenase [EC:1.8.1.4]	GO:0022900//electron transport chain;GO:0009416//response to light stimulus;GO:0045454//cell redox homeostasis;GO:0046686//response to cadmium ion	GO:0005507//copper ion binding;GO:0008270//zinc ion binding;GO:0050897//cobalt ion binding;GO:0005524//ATP binding;GO:0050660//flavin adenine dinucleotide binding;GO:0004148//dihydrolipoyl dehydrogenase activity;GO:0015036//disulfide oxidoreductase activity	GO:0005747//mitochondrial respiratory chain complex I;GO:0009507//chloroplast;GO:0048046//apoplast
AEGTA32929	uncharacterized protein LOC100216896 [Zea mays] >gi|413922592|gb|AFW62524.1| 40S ribosomal protein S14 [Zea mays]	gi|219362517|ref|NP_001136755.1|	Ribosomal protein S11	J	Translation, ribosomal structure and biogenesis ;	K02955|1|6e-68|253|bdi:100838855|small subunit ribosomal protein S14e	GO:0006412//translation	GO:0003735//structural constituent of ribosome	GO:0005730//nucleolus;GO:0022626//cytosolic ribosome;GO:0005886//plasma membrane;GO:0009507//chloroplast
AEGTA33199	predicted protein [Hordeum vulgare subsp. vulgare]	gi|326527763|dbj|BAJ97322.1|	-	-	-	-	GO:0010413//glucuronoxylan metabolic process;GO:0016926//protein desumoylation;GO:0006623//protein targeting to vacuole;GO:0010228//vegetative to reproductive phase transition of meristem;GO:0045492//xylan biosynthetic process;GO:0007030//Golgi organization;GO:0007033//vacuole organization;GO:0050665//hydrogen peroxide biosynthetic process;GO:0006487//protein N-linked glycosylation	-	GO:0009705//plant-type vacuole membrane
AEGTA42259	transcriptional repressor, partial [Lolium perenne]	gi|375152170|gb|AFA36543.1|	Predicted nucleoside-diphosphate-sugar epimerases	MG	Cell wall/membrane/envelope biogenesis ; Carbohydrate transport and metabolism ;	-	-	GO:0000166//nucleotide binding	GO:0005773//vacuole;GO:0009507//chloroplast
AEGTA42301	PREDICTED: thylakoid lumenal 16.5 kDa protein, chloroplastic-like [Brachypodium distachyon]	gi|357123664|ref|XP_003563528.1|	-	-	-	-	-	-	GO:0009579//thylakoid;GO:0009507//chloroplast
AEGTA42493	mismatch repair protein MLH1 [Hordeum vulgare subsp. vulgare]	gi|301153985|gb|ADK66306.1|	DNA mismatch repair enzyme (predicted ATPase)	L	Replication, recombination and repair ;	K08734|1|0.0|1098|bdi:100845473|DNA mismatch repair protein MLH1	GO:0031047//gene silencing by RNA;GO:0006312//mitotic recombination;GO:0006275//regulation of DNA replication;GO:0007131//reciprocal meiotic recombination;GO:0006261//DNA-dependent DNA replication;GO:0045132//meiotic chromosome segregation;GO:0000724//double-strand break repair via homologous recombination;GO:0048825//cotyledon development;GO:0042138//meiotic DNA double-strand break formation;GO:…	GO:0030983//mismatched DNA binding;GO:0030674//protein binding, bridging;GO:0016887//ATPase activity;GO:0005524//ATP binding	GO:0032390//MutLbeta complex;GO:0005712//chiasma;GO:0000795//synaptonemal complex;GO:0000790//nuclear chromatin;GO:0032389//MutLalpha complex
AEGTA42522	putative beta-xylosidase [Triticum aestivum]	gi|40363751|dbj|BAD06320.1|	Beta-glucosidase-related glycosidases	G	Carbohydrate transport and metabolism ;	K15920|1|0.0|714|smo:SELMODRAFT_426206|beta-D-xylosidase 4 [EC:3.2.1.37]!K05349|3|0.0|706|vvi:100252178|beta-glucosidase [EC:3.2.1.21]	GO:0005975//carbohydrate metabolic process	GO:0004553//hydrolase activity, hydrolyzing O-glycosyl compounds	GO:0016023//cytoplasmic membrane-bounded vesicle
AEGTA42613	predicted protein [Hordeum vulgare subsp. vulgare] >gi|326522330|dbj|BAK07627.1| predicted protein [Hordeum vulgare subsp. vulgare]	gi|326499598|dbj|BAJ86110.1|	Subtilisin-like serine proteases	O	Posttranslational modification, protein turnover, chaperones ;	-	GO:0048359//mucilage metabolic process involved seed coat development;GO:0006508//proteolysis;GO:0080001//mucilage extrusion from seed coat;GO:0043086//negative regulation of catalytic activity	GO:0042802//identical protein binding;GO:0004252//serine-type endopeptidase activity	GO:0009505//plant-type cell wall;GO:0016023//cytoplasmic membrane-bounded vesicle;GO:0048046//apoplast
AEGTA42672	predicted protein [Hordeum vulgare subsp. vulgare]	gi|326502024|dbj|BAK06504.1|	Molecular chaperone GrpE (heat shock protein)	O	Posttranslational modification, protein turnover, chaperones ;	K03687|1|2e-112|403|bdi:100822460|molecular chaperone GrpE	GO:0006457//protein folding	GO:0051087//chaperone binding;GO:0005507//copper ion binding;GO:0000774//adenyl-nucleotide exchange factor activity;GO:0016853//isomerase activity;GO:0042803//protein homodimerization activity	GO:0005759//mitochondrial matrix;GO:0009570//chloroplast stroma;GO:0009579//thylakoid
AEGTA42966	subtilisin protease [Triticum aestivum]	gi|182382494|gb|ACB87529.1|	Subtilisin-like serine proteases	O	Posttranslational modification, protein turnover, chaperones ;	-	GO:0006508//proteolysis;GO:0043086//negative regulation of catalytic activity	GO:0042802//identical protein binding;GO:0004252//serine-type endopeptidase activity	GO:0009505//plant-type cell wall;GO:0005773//vacuole;GO:0016023//cytoplasmic membrane-bounded vesicle;GO:0005886//plasma membrane;GO:0048046//apoplast
AEGTA43015	predicted protein [Hordeum vulgare subsp. vulgare] >gi|326506382|dbj|BAJ86509.1| predicted protein [Hordeum vulgare subsp. vulgare] >gi|326521080|dbj|BAJ96743.1| predicted protein [Hordeum vulgare subsp. vulgare] >gi|326522941|dbj|BAJ88516.1| predicted protein [Hordeum vulgare subsp. vulgare]	gi|326501912|dbj|BAK06448.1|	-	-	-	K15109|1|2e-26|114|bdi:100834633|solute carrier family 25 (mitochondrial carnitine/acylcarnitine transporter), member 20/29	GO:0055085//transmembrane transport;GO:0006839//mitochondrial transport;GO:0015822//ornithine transport	GO:0005215//transporter activity	GO:0005743//mitochondrial inner membrane;GO:0016021//integral to membrane;GO:0009507//chloroplast
AEGTA43350	Chain A, Crystal Structure Of Barley Thioredoxin H Isoform 2 In The Oxidized State >gi|186972809|pdb|2VLT|B Chain B, Crystal Structure Of Barley Thioredoxin H Isoform 2 In The Oxidized State >gi|186972810|pdb|2VLU|A Chain A, Crystal Structure Of Barley Thioredoxin H Isoform 2 In Partially Radiation-Reduced State >gi|186972811|pdb|2VLU|B Chain B, Crystal Structure Of Barley Thioredoxin H Isoform 2…	gi|186972808|pdb|2VLT|A	Thiol-disulfide isomerase and thioredoxins	OC	Posttranslational modification, protein turnover, chaperones ; Energy production and conversion ;	K03671|1|4e-43|174|sbi:SORBI_09g024960|thioredoxin 1	GO:0046686//response to cadmium ion;GO:0045454//cell redox homeostasis;GO:0006662//glycerol ether metabolic process;GO:0050832//defense response to fungus;GO:0042542//response to hydrogen peroxide;GO:0010188//response to microbial phytotoxin	GO:0016671//oxidoreductase activity, acting on a sulfur group of donors, disulfide as acceptor;GO:0009055//electron carrier activity;GO:0015035//protein disulfide oxidoreductase activity	GO:0005773//vacuole;GO:0005886//plasma membrane;GO:0005618//cell wall;GO:0009570//chloroplast stroma;GO:0005739//mitochondrion
AEGTA43716	peroxidase 8 [Triticum monococcum]	gi|57635161|gb|AAW52722.1|	-	-	-	K00430|1|2e-20|95.9|ath:AT5G06730|peroxidase [EC:1.11.1.7]	GO:0006979//response to oxidative stress;GO:0055114//oxidation-reduction process	GO:0046872//metal ion binding;GO:0020037//heme binding;GO:0004601//peroxidase activity	GO:0016023//cytoplasmic membrane-bounded vesicle
AEGTA43731	predicted protein [Hordeum vulgare subsp. vulgare]	gi|326514364|dbj|BAJ96169.1|	-	-	-	-	GO:0022900//electron transport chain	GO:0005507//copper ion binding;GO:0009055//electron carrier activity	GO:0016023//cytoplasmic membrane-bounded vesicle
AEGTA43742	predicted protein [Hordeum vulgare subsp. vulgare]	gi|326506396|dbj|BAJ86516.1|	Ribosomal protein S5	J	Translation, ribosomal structure and biogenesis ;	K02988|1|3e-56|216|zma:100284395|small subunit ribosomal protein S5	GO:0009987//cellular process;GO:0042221//response to chemical stimulus;GO:0006950//response to stress	GO:0003723//RNA binding	GO:0005840//ribosome;GO:0009534//chloroplast thylakoid;GO:0016020//membrane
AEGTA43774	LHCI-680, photosystem I antenna protein [Hordeum vulgare subsp. vulgare]	gi|666054|emb|CAA59049.1|	-	-	-	K08908|1|3e-121|432|bdi:100843944|light-harvesting complex I chlorophyll a/b binding protein 2	GO:0009765//photosynthesis, light harvesting	-	GO:0009535//chloroplast thylakoid membrane
AEGTA44032	predicted protein [Hordeum vulgare subsp. vulgare]	gi|326509813|dbj|BAJ87122.1|	-	-	-	K02140|1|3e-53|204|bdi:100837484|F-type H+-transporting ATPase subunit g [EC:3.6.3.14]	GO:0015986//ATP synthesis coupled proton transport	GO:0015078//hydrogen ion transmembrane transporter activity	GO:0000276//mitochondrial proton-transporting ATP synthase complex, coupling factor F(o)
Contig22036	predicted protein [Hordeum vulgare subsp. vulgare]	gi|326516090|dbj|BAJ88068.1|	Ribosome-binding factor A	J	Translation, ribosomal structure and biogenesis ;	K02834|1|7e-63|236|bdi:100833422|ribosome-binding factor A	GO:0009113//purine nucleobase biosynthetic process;GO:0016226//iron-sulfur cluster assembly;GO:0006364//rRNA processing;GO:0009116//nucleoside metabolic process;GO:0010027//thylakoid membrane organization;GO:0010228//vegetative to reproductive phase transition of meristem;GO:0048481//ovule development;GO:0045893//positive regulation of transcription, DNA-dependent;GO:0009793//embryo development e…	GO:0003723//RNA binding;GO:0004044//amidophosphoribosyltransferase activity	GO:0009507//chloroplast
Contig85551	plastid thylakoid-bound ascorbate peroxidase, partial [Triticum aestivum]	gi|383793916|gb|AFH53192.1|	Catalase (peroxidase I)	P	Inorganic ion transport and metabolism ;	K00434|1|0.0|678|bdi:100836984|L-ascorbate peroxidase [EC:1.11.1.11]	GO:0055114//oxidation-reduction process;GO:0006979//response to oxidative stress	GO:0020037//heme binding;GO:0016688//L-ascorbate peroxidase activity	GO:0016020//membrane;GO:0009579//thylakoid;GO:0005739//mitochondrion;GO:0009507//chloroplast

## Sheet: Triticum urartu
Gene	NCBInr Description	NCBInr Accession	COG Function-Description	COG Code	COG Functional-Categories	KEGG(ko_id|rank|evalue|score|identity|ko_definition)	GO Biological_Process	GO Molecular_Function	GO Cellular_Component
TRAES3BF002300120CFD_c1	hypothetical protein SORBIDRAFT_03g042000 [Sorghum bicolor] >gi|241930851|gb|EES03996.1| hypothetical protein SORBIDRAFT_03g042000 [Sorghum bicolor]	gi|242059461|ref|XP_002458876.1|	Cytochrome c2	C	Energy production and conversion ;	K08738|1|8e-60|226|sbi:SORBI_03g042000|cytochrome c	GO:0022900//electron transport chain	GO:0005507//copper ion binding;GO:0009055//electron carrier activity;GO:0005506//iron ion binding;GO:0020037//heme binding	GO:0070469//respiratory chain;GO:0005886//plasma membrane;GO:0005739//mitochondrion
TRAES3BF004700010CFD_c1	predicted protein [Hordeum vulgare subsp. vulgare]	gi|326493844|dbj|BAJ85384.1|	GTPase SAR1 and related small G proteins	R	General function prediction only ;	K07874|1|9e-115|410|bdi:100834005|Ras-related protein Rab-1A!K07976|2|8e-112|400|osa:4324675|Rab family, other	GO:0046686//response to cadmium ion;GO:0006888//ER to Golgi vesicle-mediated transport;GO:0007264//small GTPase mediated signal transduction;GO:0015031//protein transport	GO:0005525//GTP binding;GO:0016787//hydrolase activity	GO:0005773//vacuole;GO:0016023//cytoplasmic membrane-bounded vesicle;GO:0005886//plasma membrane
TRAES3BF007300010CFD_c1	ribosomal protein S14 [Triticum aestivum] >gi|118430386|ref|YP_874651.1| ribosomal protein S14 [Hordeum vulgare subsp. vulgare] >gi|45477323|sp|Q95H62.1|RR14_WHEAT RecName: Full=30S ribosomal protein S14, chloroplastic >gi|215274906|sp|A1E9I9.1|RR14_HORVU RecName: Full=30S ribosomal protein S14, chloroplastic >gi|13928203|dbj|BAB47032.1| ribosomal protein S14 [Triticum aestivum] >gi|118201040|gb|…	gi|14017570|ref|NP_114257.1|	Ribosomal protein S14	J	Translation, ribosomal structure and biogenesis ;	K02954|1|3e-44|174|bdi:6439772|small subunit ribosomal protein S14	GO:0006099//tricarboxylic acid cycle;GO:0006412//translation;GO:0022900//electron transport chain	GO:0016491//oxidoreductase activity;GO:0003735//structural constituent of ribosome;GO:0019843//rRNA binding	GO:0005840//ribosome;GO:0009507//chloroplast;GO:0005739//mitochondrion
TRAES3BF007300170CFD_c1	ribosomal protein S18 [Triticum aestivum] >gi|20978710|sp|Q95H55.1|RR18_WHEAT RecName: Full=30S ribosomal protein S18, chloroplastic >gi|13928226|dbj|BAB47055.1| ribosomal protein S18 [Triticum aestivum]	gi|14017593|ref|NP_114280.1|	Ribosomal protein S18	J	Translation, ribosomal structure and biogenesis ;	K02963|1|2e-48|189|osa:3131440|small subunit ribosomal protein S18	-	GO:0003723//RNA binding	GO:0044434//chloroplast part;GO:0030529//ribonucleoprotein complex
TRAES3BF007300210CFD_c1	petB [Hordeum vulgare subsp. vulgare]	gi|11596|emb|CAA32267.1|	Cytochrome b subunit of the bc complex	C	Energy production and conversion ;	K02635|1|8e-122|433|bdi:6439849|cytochrome b6	GO:0022904//respiratory electron transport chain;GO:0015979//photosynthesis	GO:0016491//oxidoreductase activity;GO:0005506//iron ion binding;GO:0020037//heme binding;GO:0045158//electron transporter, transferring electrons within cytochrome b6/f complex of photosystem II activity	GO:0016021//integral to membrane;GO:0009535//chloroplast thylakoid membrane
TRAES3BF007300300CFD_c1	ribosomal protein S7 [Zea mays] >gi|11467269|ref|NP_043101.1| ribosomal protein S7 [Zea mays] >gi|48478721|ref|YP_024328.1| ribosomal protein S7 [Saccharum hybrid cultivar SP-80-3280] >gi|48478744|ref|YP_024352.1| ribosomal protein S7 [Saccharum hybrid cultivar SP-80-3280] >gi|50812582|ref|YP_054684.1| ribosomal protein S7 [Saccharum hybrid cultivar NCo 310] >gi|50812608|ref|YP_054709.1| ribosoma…	gi|11467245|ref|NP_043077.1|	Ribosomal protein S7	J	Translation, ribosomal structure and biogenesis ;	K02992|1|9e-85|309|bdi:6439812|small subunit ribosomal protein S7	GO:0032940//secretion by cell;GO:0006412//translation	GO:0003735//structural constituent of ribosome;GO:0019843//rRNA binding	GO:0005763//mitochondrial small ribosomal subunit;GO:0016023//cytoplasmic membrane-bounded vesicle;GO:0009507//chloroplast;GO:0009579//thylakoid;GO:0016020//membrane
TRAES3BF009600020CFD_c1	quinone reductase 2 [Triticum monococcum]	gi|58500257|gb|AAW78582.1|	Multimeric flavodoxin WrbA	R	General function prediction only ;	K03809|1|9e-97|350|bdi:100829171|Trp repressor binding protein	GO:0055114//oxidation-reduction process;GO:0009733//response to auxin stimulus;GO:0006970//response to osmotic stress;GO:0045892//negative regulation of transcription, DNA-dependent;GO:0046686//response to cadmium ion	GO:0016655//oxidoreductase activity, acting on NAD(P)H, quinone or similar compound as acceptor;GO:0010181//FMN binding	GO:0005829//cytosol;GO:0005774//vacuolar membrane;GO:0005576//extracellular region;GO:0005886//plasma membrane
TRAES3BF012800030CFD_c1	S-adenosyl-L-methionine:phosphoethanolamine N-methyltransferase [Triticum aestivum]	gi|259018725|gb|ACV89824.1|	SAM-dependent methyltransferases	QR	Secondary metabolites biosynthesis, transport and catabolism ; General function prediction only ;	K05929|1|0.0|906|sbi:SORBI_03g031950|phosphoethanolamine N-methyltransferase [EC:2.1.1.103]	GO:0006656//phosphatidylcholine biosynthetic process;GO:0042425//choline biosynthetic process;GO:0032259//methylation;GO:0006499//N-terminal protein myristoylation;GO:0009860//pollen tube growth;GO:0009555//pollen development;GO:0010183//pollen tube guidance;GO:0048528//post-embryonic root development	GO:0000234//phosphoethanolamine N-methyltransferase activity;GO:0004379//glycylpeptide N-tetradecanoyltransferase activity	-
TRAES3BF019000110CFD_c1	histone H3, expressed [Triticum aestivum]	gi|300681467|emb|CBH32561.1|	Histones H3 and H4	B	Chromatin structure and dynamics ;	K11253|1|1e-73|271|mtr:MTR_1g105310|histone H3	GO:0008283//cell proliferation;GO:0006334//nucleosome assembly	GO:0003677//DNA binding;GO:0005515//protein binding	GO:0000786//nucleosome;GO:0005634//nucleus;GO:0009536//plastid
TRAES3BF022100060CFD_c1	fasciclin-like protein FLA14 [Triticum aestivum]	gi|115349912|gb|ABI95404.1|	Secreted and surface protein containing fasciclin-like repeats	M	Cell wall/membrane/envelope biogenesis ;	-	GO:0009834//secondary cell wall biogenesis	-	GO:0016023//cytoplasmic membrane-bounded vesicle;GO:0005886//plasma membrane;GO:0031225//anchored to membrane
TRAES3BF024100140CFD_c1	thioredoxin F-type, chloroplast precursor,putative, expressed [Triticum aestivum]	gi|300681437|emb|CBH32529.1|	Thiol-disulfide isomerase and thioredoxins	OC	Posttranslational modification, protein turnover, chaperones ; Energy production and conversion ;	K03671|1|3e-46|182|gmx:100499776|thioredoxin 1	GO:0045454//cell redox homeostasis;GO:0006662//glycerol ether metabolic process;GO:0043085//positive regulation of catalytic activity;GO:0022900//electron transport chain	GO:0008047//enzyme activator activity;GO:0009055//electron carrier activity;GO:0015035//protein disulfide oxidoreductase activity	GO:0009570//chloroplast stroma
TRAES3BF024300150CFD_c1	predicted protein [Hordeum vulgare subsp. vulgare]	gi|326503256|dbj|BAJ99253.1|	Predicted GTPases (dynamin-related)	R	General function prediction only ;	K01528|1|0.0|1375|bdi:100821795|dynamin GTPase [EC:3.6.5.5]	GO:0016559//peroxisome fission;GO:0006184//GTP catabolic process;GO:0009791//post-embryonic development;GO:0000266//mitochondrial fission	GO:0035091//phosphatidylinositol binding;GO:0003924//GTPase activity;GO:0005525//GTP binding	GO:0005829//cytosol;GO:0005777//peroxisome;GO:0005739//mitochondrion;GO:0009941//chloroplast envelope;GO:0005886//plasma membrane
TRAES3BF027700150CFD_c1	predicted protein [Hordeum vulgare subsp. vulgare] >gi|326503490|dbj|BAJ86251.1| predicted protein [Hordeum vulgare subsp. vulgare] >gi|326520661|dbj|BAJ92694.1| predicted protein [Hordeum vulgare subsp. vulgare]	gi|326495340|dbj|BAJ85766.1|	-	-	-	-	GO:0016075//rRNA catabolic process;GO:0035196//production of miRNAs involved in gene silencing by miRNA;GO:0019288//isopentenyl diphosphate biosynthetic process, mevalonate-independent pathway;GO:0010027//thylakoid membrane organization;GO:0010267//production of ta-siRNAs involved in RNA interference;GO:0051607//defense response to virus	GO:0004525//ribonuclease III activity;GO:0003723//RNA binding	GO:0009507//chloroplast
TRAES3BF028000060CFD_c1	predicted protein [Hordeum vulgare subsp. vulgare] >gi|326511068|dbj|BAJ91881.1| predicted protein [Hordeum vulgare subsp. vulgare]	gi|326495080|dbj|BAJ85636.1|	Ribosomal protein L7/L12	J	Translation, ribosomal structure and biogenesis ;	K02935|1|9e-52|200|bdi:100846704|large subunit ribosomal protein L7/L12	GO:0006412//translation	GO:0003735//structural constituent of ribosome	GO:0005840//ribosome;GO:0044434//chloroplast part;GO:0009579//thylakoid
TRAES3BF041000020CFD_c1	UDP-glucose 6-dehydrogenase, putative, expressed [Oryza sativa Japonica Group]	gi|108711177|gb|ABF98972.1|	Predicted UDP-glucose 6-dehydrogenase	M	Cell wall/membrane/envelope biogenesis ;	K00012|1|1e-85|313|bdi:100841376|UDPglucose 6-dehydrogenase [EC:1.1.1.22]	GO:0055114//oxidation-reduction process	GO:0051287//NAD binding;GO:0003979//UDP-glucose 6-dehydrogenase activity	GO:0016023//cytoplasmic membrane-bounded vesicle;GO:0005618//cell wall;GO:0005634//nucleus;GO:0005829//cytosol
TRAES3BF044000030CFD_c1	putative fructose 1-,6-biphosphate aldolase [Triticum aestivum]	gi|18496065|emb|CAD12665.1|	Fructose-1,6-bisphosphate aldolase	G	Carbohydrate transport and metabolism ;	K01623|1|0.0|691|bdi:100825584|fructose-bisphosphate aldolase, class I [EC:4.1.2.13]	GO:0009651//response to salt stress;GO:0006096//glycolysis;GO:0046686//response to cadmium ion;GO:0080167//response to karrikin	GO:0005507//copper ion binding;GO:0004332//fructose-bisphosphate aldolase activity	GO:0005829//cytosol;GO:0005618//cell wall;GO:0005730//nucleolus;GO:0005740//mitochondrial envelope;GO:0009507//chloroplast;GO:0005886//plasma membrane;GO:0048046//apoplast
TRAES3BF046400050CFD_c1	predicted protein [Hordeum vulgare subsp. vulgare]	gi|326488012|dbj|BAJ89845.1|	RNA-binding proteins (RRM domain)	R	General function prediction only ;	K14411|1|1e-17|89.0|sbi:SORBI_05g025410|RNA-binding protein Musashi	GO:0010150//leaf senescence;GO:0009693//ethylene biosynthetic process;GO:0006952//defense response;GO:0008219//cell death	GO:0003723//RNA binding	GO:0005730//nucleolus;GO:0005829//cytosol
TRAES3BF052700380CFD_c1	predicted protein [Hordeum vulgare subsp. vulgare]	gi|326501514|dbj|BAK02546.1|	-	-	-	K14325|1|3e-50|197|osa:4325394|RNA-binding protein with serine-rich domain 1	GO:0000398//mRNA splicing, via spliceosome;GO:0010182//sugar mediated signaling pathway	GO:0003723//RNA binding;GO:0005515//protein binding	GO:0005730//nucleolus;GO:0009536//plastid;GO:0016607//nuclear speck
TRAES3BF058300010CFD_c1	PREDICTED: coatomer subunit beta-2-like isoform 2 [Brachypodium distachyon]	gi|357131488|ref|XP_003567369.1|	Vesicle coat complex, various subunits	U	Intracellular trafficking, secretion, and vesicular transport ;	-	GO:0016192//vesicle-mediated transport;GO:0006886//intracellular protein transport	GO:0005198//structural molecule activity	GO:0030126//COPI vesicle coat
TRAES3BF060600270CFD_c1	predicted protein [Hordeum vulgare subsp. vulgare]	gi|326513418|dbj|BAK06949.1|	Sugar kinases, ribokinase family	G	Carbohydrate transport and metabolism ;	K00847|1|9e-162|567|osa:4344497|fructokinase [EC:2.7.1.4]	GO:0006014//D-ribose metabolic process;GO:0016310//phosphorylation;GO:0019252//starch biosynthetic process	GO:0004747//ribokinase activity;GO:0005524//ATP binding;GO:0008865//fructokinase activity	GO:0009507//chloroplast
TRAES3BF063400010CFD_c1	predicted protein [Hordeum vulgare subsp. vulgare]	gi|326527763|dbj|BAJ97322.1|	-	-	-	-	GO:0034645//cellular macromolecule biosynthetic process;GO:0005975//carbohydrate metabolic process;GO:0006464//cellular protein modification process	-	GO:0005737//cytoplasm
TRAES3BF063400040CFD_c1	PREDICTED: 60S ribosomal protein L18a-like isoform 2 [Brachypodium distachyon]	gi|357132550|ref|XP_003567892.1|	Ribosomal protein L20A (L18A)	J	Translation, ribosomal structure and biogenesis ;	K02882|1|1e-99|359|bdi:100846400|large subunit ribosomal protein L18Ae	GO:0006412//translation	GO:0003735//structural constituent of ribosome	GO:0005886//plasma membrane;GO:0022625//cytosolic large ribosomal subunit
TRAES3BF069900010CFD_c1	PREDICTED: DEAD-box ATP-dependent RNA helicase 56-like [Brachypodium distachyon]	gi|357135173|ref|XP_003569186.1|	Superfamily II DNA and RNA helicases	LKJ	Replication, recombination and repair ; Transcription ; Translation, ribosomal structure and biogenesis ;	K12812|1|0.0|638|bdi:100826234|ATP-dependent RNA helicase UAP56/SUB2 [EC:3.6.4.13]	GO:0046686//response to cadmium ion	GO:0008026//ATP-dependent helicase activity;GO:0003676//nucleic acid binding;GO:0005524//ATP binding	GO:0005730//nucleolus;GO:0005618//cell wall
TRAES3BF072500090CFD_c1	predicted protein [Hordeum vulgare subsp. vulgare]	gi|326522959|dbj|BAJ88525.1|	-	-	-	-	-	-
TRAES3BF072500100CFD_c1	peroxidase 8 [Triticum monococcum]	gi|57635161|gb|AAW52722.1|	-	-	-	K00430|1|1e-31|135|pop:POPTR_814782|peroxidase [EC:1.11.1.7]	-	-
TRAES3BF073700020CFD_c1	predicted protein [Hordeum vulgare subsp. vulgare]	gi|326527057|dbj|BAK04470.1|	Ribosomal protein L24	J	Translation, ribosomal structure and biogenesis ;	K02898|1|8e-58|220|osa:4351513|large subunit ribosomal protein L26e	GO:0009409//response to cold;GO:0006412//translation	GO:0003735//structural constituent of ribosome	GO:0005730//nucleolus;GO:0005886//plasma membrane;GO:0022625//cytosolic large ribosomal subunit;GO:0009507//chloroplast;GO:0005739//mitochondrion
TRAES3BF074200070CFD_c1	predicted protein [Hordeum vulgare subsp. vulgare]	gi|326532740|dbj|BAJ89215.1|	-	-	-	-	GO:0048767//root hair elongation;GO:0009750//response to fructose stimulus;GO:0009651//response to salt stress;GO:0006816//calcium ion transport;GO:0006833//water transport;GO:0007030//Golgi organization;GO:0007033//vacuole organization;GO:0046686//response to cadmium ion	GO:0003676//nucleic acid binding	GO:0005737//cytoplasm;GO:0005634//nucleus
TRAES3BF075800060CFD_c1	pSBGer2 [Triticum aestivum]	gi|1772599|emb|CAA71051.1|	-	-	-	-	GO:0006950//response to stress;GO:0055114//oxidation-reduction process	GO:0045735//nutrient reservoir activity;GO:0030145//manganese ion binding;GO:0050162//oxalate oxidase activity	GO:0005618//cell wall;GO:0048046//apoplast
TRAES3BF077200030CFD_c1	predicted protein [Hordeum vulgare subsp. vulgare] >gi|326506156|dbj|BAJ91317.1| predicted protein [Hordeum vulgare subsp. vulgare]	gi|326503454|dbj|BAJ86233.1|	Prolyl-tRNA synthetase	J	Translation, ribosomal structure and biogenesis ;	K01881|1|0.0|904|bdi:100845525|prolyl-tRNA synthetase [EC:6.1.1.15]	GO:0006433//prolyl-tRNA aminoacylation	GO:0004827//proline-tRNA ligase activity;GO:0005524//ATP binding	GO:0009506//plasmodesma;GO:0016020//membrane;GO:0005829//cytosol
TRAES3BF080700020CFD_c1	arginine/serine-rich splicing factor RS2Z34 transcript V [Sorghum bicolor]	gi|448878310|gb|AGE46118.1|	RNA-binding proteins (RRM domain)	R	General function prediction only ;	K12896|1|5e-69|259|bdi:100842128|splicing factor, arginine/serine-rich 7	-	GO:0046872//metal ion binding;GO:0097159//organic cyclic compound binding;GO:1901363//heterocyclic compound binding	GO:0005739//mitochondrion
TRAES3BF082100100CFD_c1	ribulose-1,5-bisphosphate carboxylase/oxygenase large subunit, partial (chloroplast) [Panicum bisulcatum]	gi|452029868|gb|AGF91963.1|	Ribulose 1,5-bisphosphate carboxylase, large subunit	G	Carbohydrate transport and metabolism ;	K01601|1|4e-94|342|osa:4351758|ribulose-bisphosphate carboxylase large chain [EC:4.1.1.39]	GO:0019253//reductive pentose-phosphate cycle;GO:0009853//photorespiration;GO:0055114//oxidation-reduction process	GO:0016984//ribulose-bisphosphate carboxylase activity;GO:0004497//monooxygenase activity;GO:0000287//magnesium ion binding	GO:0009507//chloroplast
TRAES3BF087800010CFD_c1	PREDICTED: malate dehydrogenase 1, mitochondrial-like [Brachypodium distachyon]	gi|357135719|ref|XP_003569456.1|	Malate/lactate dehydrogenases	C	Energy production and conversion ;	K00026|1|4e-179|625|bdi:100831548|malate dehydrogenase [EC:1.1.1.37]	GO:0009651//response to salt stress;GO:0042742//defense response to bacterium;GO:0009409//response to cold;GO:0006108//malate metabolic process;GO:0006099//tricarboxylic acid cycle;GO:0044262//cellular carbohydrate metabolic process;GO:0006972//hyperosmotic response;GO:0006833//water transport;GO:0007030//Golgi organization;GO:0006096//glycolysis;GO:0006094//gluconeogenesis;GO:0046686//response t…	GO:0005507//copper ion binding;GO:0030060//L-malate dehydrogenase activity;GO:0000166//nucleotide binding	GO:0005829//cytosol;GO:0005618//cell wall;GO:0005739//mitochondrion;GO:0009507//chloroplast;GO:0016020//membrane;GO:0005794//Golgi apparatus;GO:0048046//apoplast
TRAES3BF088300010CFD_c1	lipid transfer protein precursor [Triticum aestivum] >gi|54111986|gb|AAV28706.1| lipid transfer protein [Triticum aestivum] >gi|84617225|emb|CAH69208.1| type 1 non specific lipid transfer protein precursor [Triticum aestivum]	gi|13375563|gb|AAK20395.1|AF334185_1	-	-	-	-	GO:0006869//lipid transport	GO:0008289//lipid binding	-
TRAES3BF088300030CFD_c1	nonspecific lipid transfer protein 5 [Triticum aestivum]	gi|404279124|gb|AFR54362.1|	-	-	-	-	GO:0006869//lipid transport	GO:0008289//lipid binding	-
TRAES3BF088400020CFD_c1	type 1 non-specific lipid transfer protein precursor [Triticum durum]	gi|56713117|emb|CAH04990.1|	-	-	-	-	GO:0006869//lipid transport	GO:0008289//lipid binding	-
TRAES3BF090300040CFD_c1	phosphoenolpyruvate carboxylase [Holcus lanatus]	gi|283896800|emb|CAX65701.1|	Phosphoenolpyruvate carboxylase	C	Energy production and conversion ;	K01595|1|0.0|1621|sbi:SORBI_03g035090|phosphoenolpyruvate carboxylase [EC:4.1.1.31]	GO:0006107//oxaloacetate metabolic process;GO:0015977//carbon fixation;GO:0006099//tricarboxylic acid cycle	GO:0000287//magnesium ion binding;GO:0032440//2-alkenal reductase [NAD(P)] activity;GO:0008964//phosphoenolpyruvate carboxylase activity	GO:0005886//plasma membrane;GO:0009507//chloroplast;GO:0005829//cytosol;GO:0048046//apoplast
TRAES3BF091800020CFD_c1	predicted protein [Hordeum vulgare subsp. vulgare]	gi|326520932|dbj|BAJ92829.1|	Ribosomal protein L36E	J	Translation, ribosomal structure and biogenesis ;	K02920|1|1e-53|205|bdi:100840421|large subunit ribosomal protein L36e	GO:0006412//translation	GO:0003735//structural constituent of ribosome	GO:0005886//plasma membrane;GO:0005774//vacuolar membrane;GO:0022625//cytosolic large ribosomal subunit
TRAES3BF092500020CFD_c1	predicted protein [Hordeum vulgare subsp. vulgare]	gi|326525174|dbj|BAK07857.1|	Molecular chaperone	O	Posttranslational modification, protein turnover, chaperones ;	K03283|1|4e-99|357|zma:100501536|heat shock 70kDa protein 1/8	GO:0006950//response to stress;GO:0055114//oxidation-reduction process	GO:0032440//2-alkenal reductase [NAD(P)] activity;GO:0005524//ATP binding	-
TRAES3BF102700090CFD_c1	PREDICTED: peroxiredoxin-2F, mitochondrial-like [Brachypodium distachyon]	gi|357130309|ref|XP_003566792.1|	Peroxiredoxin	O	Posttranslational modification, protein turnover, chaperones ;	K03386|1|1e-25|114|ath:AT1G60740|peroxiredoxin (alkyl hydroperoxide reductase subunit C) [EC:1.11.1.15]!K11187|2|2e-25|113|cre:CHLREDRAFT_196639|peroxiredoxin 5, atypical 2-Cys peroxiredoxin [EC:1.11.1.15]	GO:0009060//aerobic respiration;GO:0006979//response to oxidative stress;GO:0046686//response to cadmium ion;GO:0006096//glycolysis	GO:0004601//peroxidase activity;GO:0051920//peroxiredoxin activity	GO:0005759//mitochondrial matrix
TRAES3BF107400010CFD_c1	fructose-bisphosphate aldolase [Secale cereale]	gi|226316439|gb|ACO44683.1|	Fructose-1,6-bisphosphate aldolase	G	Carbohydrate transport and metabolism ;	K01623|1|0.0|690|bdi:100825584|fructose-bisphosphate aldolase, class I [EC:4.1.2.13]	GO:0009651//response to salt stress;GO:0006096//glycolysis;GO:0046686//response to cadmium ion;GO:0080167//response to karrikin	GO:0005507//copper ion binding;GO:0004332//fructose-bisphosphate aldolase activity	GO:0005829//cytosol;GO:0005618//cell wall;GO:0005730//nucleolus;GO:0005740//mitochondrial envelope;GO:0009507//chloroplast;GO:0005886//plasma membrane;GO:0048046//apoplast
TRAES3BF110600030CFD_c1	predicted protein [Hordeum vulgare subsp. vulgare]	gi|326500212|dbj|BAK06195.1|	-	-	-	-	-	-
TRAES3BF111700150CFD_c1	predicted protein [Hordeum vulgare subsp. vulgare]	gi|326512418|dbj|BAJ99564.1|	GTPase SAR1 and related small G proteins	R	General function prediction only ;	K07897|1|4e-120|427|bdi:100821204|Ras-related protein Rab-7A	GO:0007264//small GTPase mediated signal transduction;GO:0015031//protein transport	GO:0005525//GTP binding;GO:0016787//hydrolase activity	GO:0005886//plasma membrane;GO:0005739//mitochondrion
TRAES3BF114000090CFD_c1	PREDICTED: salt stress root protein RS1-like [Brachypodium distachyon]	gi|357128825|ref|XP_003566070.1|	-	-	-	-	-	GO:0005488//binding	-
TRAES3BF117100140CFD_c1	histone h4, partial [Cysticapnos vesicaria]	gi|375151872|gb|AFA36452.1|	Histones H3 and H4	B	Chromatin structure and dynamics ;	K11254|1|7e-41|162|mtr:MTR_2g096100|histone H4	GO:0009414//response to water deprivation;GO:0006334//nucleosome assembly	GO:0003677//DNA binding;GO:0005515//protein binding	GO:0005829//cytosol;GO:0000786//nucleosome;GO:0005739//mitochondrion;GO:0005730//nucleolus;GO:0009506//plasmodesma;GO:0005774//vacuolar membrane;GO:0009579//thylakoid;GO:0009507//chloroplast;GO:0005794//Golgi apparatus;GO:0005886//plasma membrane
TRAES3BF118200010CFD_c1	predicted protein [Hordeum vulgare subsp. vulgare]	gi|326503752|dbj|BAJ86382.1|	-	-	-	-	GO:0022900//electron transport chain	GO:0005507//copper ion binding;GO:0009055//electron carrier activity	-
TRAES3BF128700040CFD_c1	Os01g0742000 [Oryza sativa Japonica Group] >gi|113533740|dbj|BAF06123.1| Os01g0742000, partial [Oryza sativa Japonica Group]	gi|115439859|ref|NP_001044209.1|	rRNA methylases	J	Translation, ribosomal structure and biogenesis ;	K15507|1|4e-172|602|sbi:SORBI_03g034180|21S rRNA (GM2251-2'-O)-methyltransferase [EC:2.1.1.-]	GO:0032259//methylation;GO:0006396//RNA processing	GO:0003723//RNA binding;GO:0008173//RNA methyltransferase activity	GO:0009507//chloroplast
TRAES3BF136800060CFD_c1	rbcL [Triticum aestivum]	gi|12344|emb|CAA44027.1|	Ribulose 1,5-bisphosphate carboxylase, large subunit	G	Carbohydrate transport and metabolism ;	K01601|1|2e-55|211|bdi:6439897|ribulose-bisphosphate carboxylase large chain [EC:4.1.1.39]	GO:0019253//reductive pentose-phosphate cycle;GO:0009853//photorespiration;GO:0055114//oxidation-reduction process	GO:0016984//ribulose-bisphosphate carboxylase activity;GO:0004497//monooxygenase activity;GO:0000287//magnesium ion binding	GO:0009507//chloroplast
TRAES3BF140400010CFD_c1	predicted protein [Hordeum vulgare subsp. vulgare]	gi|326516090|dbj|BAJ88068.1|	Ribosome-binding factor A	J	Translation, ribosomal structure and biogenesis ;	K02834|1|6e-64|240|bdi:100833422|ribosome-binding factor A	GO:0009113//purine nucleobase biosynthetic process;GO:0016226//iron-sulfur cluster assembly;GO:0006364//rRNA processing;GO:0009116//nucleoside metabolic process;GO:0010027//thylakoid membrane organization;GO:0010228//vegetative to reproductive phase transition of meristem;GO:0048481//ovule development;GO:0045893//positive regulation of transcription, DNA-dependent;GO:0009793//embryo development e…	GO:0003723//RNA binding;GO:0004044//amidophosphoribosyltransferase activity	GO:0009507//chloroplast
TRAES3BF146000050CFD_c1	predicted protein [Hordeum vulgare subsp. vulgare] >gi|326519600|dbj|BAK00173.1| predicted protein [Hordeum vulgare subsp. vulgare]	gi|326517599|dbj|BAK03718.1|	Ribosomal protein L27	J	Translation, ribosomal structure and biogenesis ;	K02899|1|9e-81|296|bdi:100827049|large subunit ribosomal protein L27	GO:0006412//translation	GO:0003735//structural constituent of ribosome	GO:0005840//ribosome;GO:0009941//chloroplast envelope;GO:0009570//chloroplast stroma;GO:0009579//thylakoid
TRAES3BF152900030CFD_c1	PREDICTED: glycine-rich RNA-binding protein 2, mitochondrial-like [Brachypodium distachyon]	gi|357126492|ref|XP_003564921.1|	RNA-binding proteins (RRM domain)	R	General function prediction only ;	K13195|1|2e-20|96.3|pop:POPTR_712972|cold-inducible RNA-binding protein!K02965|2|2e-20|96.3|ath:AT5G47320|small subunit ribosomal protein S19!K11294|3|9e-19|90.9|smo:SELMODRAFT_15428|nucleolin	-	-
TRAES3BF153000010CFD_c1	putative selenium-binding protein [Aegilops speltoides]	gi|210077779|gb|ACJ07078.1|	-	-	-	-	GO:0046686//response to cadmium ion;GO:0010197//polar nucleus fusion;GO:0071291//cellular response to selenium ion;GO:0042542//response to hydrogen peroxide;GO:0000103//sulfate assimilation	GO:0008430//selenium binding	-
TRAES3BF154700090CFD_c1	predicted protein [Hordeum vulgare subsp. vulgare]	gi|326509981|dbj|BAJ87207.1|	-	-	-	-	GO:0009965//leaf morphogenesis;GO:0010027//thylakoid membrane organization;GO:0030154//cell differentiation;GO:0015979//photosynthesis	GO:0005509//calcium ion binding;GO:0005515//protein binding	GO:0019898//extrinsic to membrane;GO:0009570//chloroplast stroma;GO:0009654//oxygen evolving complex;GO:0009543//chloroplast thylakoid lumen
TRAES3BF156400110CFD_c1	RecName: Full=Glutathione S-transferase 1; AltName: Full=GST class-phi >gi|21788|emb|CAA39487.1| glutathione transferase [Triticum aestivum]	gi|232196|sp|P30110.1|GSTF1_WHEAT	Glutathione S-transferase	O	Posttranslational modification, protein turnover, chaperones ;	K00799|1|2e-72|270|sbi:SORBI_08g007340|glutathione S-transferase [EC:2.5.1.18]	-	-
TRAES3BF167600010CFD_c1	predicted protein [Hordeum vulgare subsp. vulgare]	gi|326506328|dbj|BAJ86482.1|	Uncharacterized low-complexity proteins	S	Function unknown ;	-	GO:0006098//pentose-phosphate shunt;GO:0042742//defense response to bacterium;GO:0009409//response to cold;GO:0019288//isopentenyl diphosphate biosynthetic process, mevalonate-independent pathway;GO:0015995//chlorophyll biosynthetic process;GO:0016117//carotenoid biosynthetic process;GO:0006636//unsaturated fatty acid biosynthetic process;GO:0015979//photosynthesis;GO:0043085//positive regulation…	GO:0005515//protein binding	GO:0009535//chloroplast thylakoid membrane;GO:0009543//chloroplast thylakoid lumen
TRAES3BF272400060CFD_c1	glucan endo-1,3-beta-D-glucosidase [Triticum aestivum]	gi|3757682|emb|CAA77085.1|	-	-	-	-	GO:0005975//carbohydrate metabolic process;GO:0006952//defense response	GO:0042973//glucan endo-1,3-beta-D-glucosidase activity;GO:0043169//cation binding	-
TRAES3BF279900030CFD_c1	cytosolic acetyl-CoA carboxylase [Triticum aestivum]	gi|188038102|gb|ACD46686.1|	Acetyl-CoA carboxylase, carboxyltransferase component (subunits alpha and beta)	I	Lipid transport and metabolism ;	K11262|1|0.0|4143|bdi:100834926|acetyl-CoA carboxylase / biotin carboxylase [EC:6.4.1.2 6.3.4.14]	GO:0048364//root development;GO:0009735//response to cytokinin stimulus;GO:0010072//primary shoot apical meristem specification;GO:0030497//fatty acid elongation	GO:0003989//acetyl-CoA carboxylase activity;GO:0046872//metal ion binding;GO:0005524//ATP binding;GO:0004075//biotin carboxylase activity	GO:0005886//plasma membrane

## Sheet: Triticum aestivum
Accession	NCBInr Description	NCBInr Accession	COG Function-Description	COG Code	COG Functional-Categories	KEGG(ko_id|rank|evalue|score|identity|ko_definition)	GO Biological_Process	GO Molecular_Function	GO Cellular_Component
gi|473728284|gb|EMS45093.1|	predicted protein [Hordeum vulgare subsp. vulgare] >gi|326517852|dbj|BAK03844.1| predicted protein [Hordeum vulgare subsp. vulgare]	gi|326506070|dbj|BAJ91274.1|	-	-	-	-	-	-
gi|473734608|gb|EMS45235.1|	cold-responsive protein COR14a [Triticum aestivum] >gi|20067229|gb|AAM09562.1|AF491838_1 WCOR14a [Triticum aestivum] >gi|224381224|gb|ACN41855.1| cold-responsive protein WCOR14 [Aegilops tauschii]	gi|6561859|gb|AAF17098.1|AF207545_1	-	-	-	-	-	-
gi|473734992|gb|EMS45239.1|	hypothetical protein SORBIDRAFT_06g029360 [Sorghum bicolor] >gi|241938328|gb|EES11473.1| hypothetical protein SORBIDRAFT_06g029360 [Sorghum bicolor]	gi|242074418|ref|XP_002447145.1|	Ubiquitin	O	Posttranslational modification, protein turnover, chaperones ;	K02927|1|8e-57|216|sbi:SORBI_01g041800|large subunit ribosomal protein L40e	GO:0006412//translation;GO:0016567//protein ubiquitination;GO:0009793//embryo development ending in seed dormancy	GO:0003735//structural constituent of ribosome	GO:0005730//nucleolus;GO:0022625//cytosolic large ribosomal subunit
gi|473759258|gb|EMS45786.1|	predicted protein [Hordeum vulgare subsp. vulgare]	gi|326532174|dbj|BAK01463.1|	-	-	-	-	-	-	GO:0005634//nucleus
gi|473764641|gb|EMS45923.1|	chitinase 1 [Triticum aestivum]	gi|18146825|dbj|BAB82471.1|	Uncharacterized protein contain chitin-binding domain type 3	R	General function prediction only ;	K01183|1|2e-76|283|pop:POPTR_831333|chitinase [EC:3.2.1.14]	GO:0006032//chitin catabolic process;GO:0006952//defense response;GO:0051707//response to other organism;GO:0000272//polysaccharide catabolic process;GO:0016998//cell wall macromolecule catabolic process	GO:0004568//chitinase activity	GO:0005615//extracellular space;GO:0016023//cytoplasmic membrane-bounded vesicle
gi|473764642|gb|EMS45924.1|	chitinase [Hordeum vulgare subsp. vulgare]	gi|215512228|gb|ACJ68105.1|	Uncharacterized protein contain chitin-binding domain type 3	R	General function prediction only ;	K01183|1|3e-72|270|aly:ARALYDRAFT_318019|chitinase [EC:3.2.1.14]	GO:0005975//carbohydrate metabolic process;GO:0006032//chitin catabolic process;GO:0051707//response to other organism;GO:0016998//cell wall macromolecule catabolic process	GO:0004568//chitinase activity	GO:0016023//cytoplasmic membrane-bounded vesicle;GO:0005576//extracellular region
gi|473777297|gb|EMS45977.1|	fasciclin-like protein FLA10 [Triticum aestivum]	gi|115349904|gb|ABI95400.1|	-	-	-	-	-	-	GO:0046658//anchored to plasma membrane
gi|473777773|gb|EMS46012.1|	putative heat shock transcription factor 8, partial [Triticum aestivum] >gi|374096351|gb|AEY94463.1| putative heat shock transcription factor 8, partial [Triticum aestivum]	gi|374096349|gb|AEY94462.1|	Ribosomal protein S1	J	Translation, ribosomal structure and biogenesis ;	K14792|1|6e-07|54.7|aly:ARALYDRAFT_478548|rRNA biogenesis protein RRP5!K02945|2|2e-06|53.1|vvi:100265325|small subunit ribosomal protein S1	GO:0046148//pigment biosynthetic process;GO:1901362//organic cyclic compound biosynthetic process;GO:0016070//RNA metabolic process;GO:0005975//carbohydrate metabolic process;GO:0008652//cellular amino acid biosynthetic process;GO:0034645//cellular macromolecule biosynthetic process;GO:0051186//cofactor metabolic process;GO:0009657//plastid organization;GO:0008654//phospholipid biosynthetic proce…	-	GO:0009507//chloroplast
gi|473780469|gb|EMS46046.1|	predicted protein [Hordeum vulgare subsp. vulgare]	gi|326506652|dbj|BAJ91367.1|	-	-	-	K15040|1|7e-119|424|bdi:100826801|voltage-dependent anion channel protein 2	GO:0009617//response to bacterium;GO:0055085//transmembrane transport;GO:0044070//regulation of anion transport	GO:0008308//voltage-gated anion channel activity	GO:0009941//chloroplast envelope;GO:0005886//plasma membrane;GO:0005618//cell wall;GO:0005741//mitochondrial outer membrane
gi|473781575|gb|EMS46089.1|	predicted protein [Hordeum vulgare subsp. vulgare]	gi|326513514|dbj|BAJ87776.1|	-	-	-	K00434|1|3e-147|519|bdi:100831503|L-ascorbate peroxidase [EC:1.11.1.11]	GO:0010103//stomatal complex morphogenesis;GO:0019684//photosynthesis, light reaction;GO:0006098//pentose-phosphate shunt;GO:0010218//response to far red light;GO:0019760//glucosinolate metabolic process;GO:0019252//starch biosynthetic process;GO:0010114//response to red light;GO:0019288//isopentenyl diphosphate biosynthetic process, mevalonate-independent pathway;GO:0015995//chlorophyll biosynth…	GO:0005515//protein binding;GO:0020037//heme binding;GO:0016688//L-ascorbate peroxidase activity	GO:0009543//chloroplast thylakoid lumen;GO:0009535//chloroplast thylakoid membrane;GO:0005634//nucleus
gi|473787383|gb|EMS46275.1|	predicted protein [Hordeum vulgare subsp. vulgare]	gi|326508923|dbj|BAJ86854.1|	Inorganic pyrophosphatase	C	Energy production and conversion ;	K01507|1|3e-86|316|bdi:100829807|inorganic pyrophosphatase [EC:3.6.1.1]	GO:0042742//defense response to bacterium;GO:0006796//phosphate-containing compound metabolic process;GO:0046686//response to cadmium ion;GO:0009651//response to salt stress	GO:0000287//magnesium ion binding;GO:0004427//inorganic diphosphatase activity	GO:0009941//chloroplast envelope;GO:0009570//chloroplast stroma;GO:0009579//thylakoid
gi|473797070|gb|EMS46495.1|	predicted protein [Hordeum vulgare subsp. vulgare]	gi|326490848|dbj|BAJ90091.1|	-	-	-	-	GO:0008152//metabolic process	GO:0016798//hydrolase activity, acting on glycosyl bonds	-
gi|473797438|gb|EMS46497.1|	predicted protein [Hordeum vulgare subsp. vulgare]	gi|326513418|dbj|BAK06949.1|	Sugar kinases, ribokinase family	G	Carbohydrate transport and metabolism ;	K00847|1|2e-162|569|osa:4344497|fructokinase [EC:2.7.1.4]	GO:0006014//D-ribose metabolic process;GO:0016310//phosphorylation;GO:0019252//starch biosynthetic process	GO:0004747//ribokinase activity;GO:0005524//ATP binding;GO:0008865//fructokinase activity	GO:0009507//chloroplast
gi|473798960|gb|EMS46548.1|	b-keto acyl reductase [Hordeum vulgare subsp. vulgare]	gi|2586127|gb|AAB82766.1|	Short-chain dehydrogenases of various substrate specificities	R	General function prediction only ;	K10251|1|2e-109|393|bdi:100833506|beta-keto reductase [EC:1.1.1.-]	GO:0055114//oxidation-reduction process	GO:0004303//estradiol 17-beta-dehydrogenase activity;GO:0000166//nucleotide binding	-
gi|473807540|gb|EMS46698.1|	predicted protein [Hordeum vulgare subsp. vulgare] >gi|326521546|dbj|BAK00349.1| predicted protein [Hordeum vulgare subsp. vulgare]	gi|326511938|dbj|BAJ95950.1|	Ribosomal protein L3	J	Translation, ribosomal structure and biogenesis ;	K02906|1|1e-123|440|bdi:100835651|large subunit ribosomal protein L3	GO:0006412//translation	GO:0003735//structural constituent of ribosome	GO:0005840//ribosome;GO:0009570//chloroplast stroma;GO:0016020//membrane
gi|473808483|gb|EMS46732.1|	TPA: hypothetical protein ZEAMMB73_870948 [Zea mays]	gi|414871951|tpg|DAA50508.1|	Thiamine biosynthesis protein ThiC	H	Coenzyme transport and metabolism ;	K03147|1|0.0|1201|bdi:100843013|thiamine biosynthesis protein ThiC	GO:0010266//response to vitamin B1;GO:0009228//thiamine biosynthetic process;GO:0016045//detection of bacterium	GO:0051536//iron-sulfur cluster binding;GO:0008270//zinc ion binding;GO:0016829//lyase activity;GO:0080041//ADP-ribose pyrophosphohydrolase activity	GO:0009570//chloroplast stroma
gi|473813968|gb|EMS46868.1|	predicted protein [Hordeum vulgare subsp. vulgare]	gi|326510279|dbj|BAJ87356.1|	-	-	-	K08913|1|4e-142|501|bdi:100842929|light-harvesting complex II chlorophyll a/b binding protein 2	GO:0009765//photosynthesis, light harvesting;GO:0009637//response to blue light;GO:0010218//response to far red light;GO:0010114//response to red light	-	GO:0010287//plastoglobule;GO:0009941//chloroplast envelope;GO:0005886//plasma membrane;GO:0009535//chloroplast thylakoid membrane
gi|473817187|gb|EMS46908.1|	predicted protein [Hordeum vulgare subsp. vulgare]	gi|326499772|dbj|BAJ86197.1|	ATPases with chaperone activity, ATP-binding subunit	O	Posttranslational modification, protein turnover, chaperones ;	K03696|1|0.0|1343|bdi:100840449|ATP-dependent Clp protease ATP-binding subunit ClpC	GO:0019538//protein metabolic process	GO:0005524//ATP binding;GO:0017111//nucleoside-triphosphatase activity	GO:0009941//chloroplast envelope
gi|473817674|gb|EMS46926.1|	plastid thylakoid-bound ascorbate peroxidase, partial [Triticum aestivum]	gi|383793916|gb|AFH53192.1|	Catalase (peroxidase I)	P	Inorganic ion transport and metabolism ;	K00434|1|0.0|692|bdi:100836984|L-ascorbate peroxidase [EC:1.11.1.11]	GO:0055114//oxidation-reduction process;GO:0006979//response to oxidative stress	GO:0020037//heme binding;GO:0016688//L-ascorbate peroxidase activity	GO:0016020//membrane;GO:0009579//thylakoid;GO:0005739//mitochondrion;GO:0009507//chloroplast
gi|473822509|gb|EMS47073.1|	glyoxidase [Oryza sativa Japonica Group]	gi|341870589|gb|AEK99334.1|	Lactoylglutathione lyase and related lyases	E	Amino acid transport and metabolism ;	K01759|1|2e-179|626|bdi:100839089|lactoylglutathione lyase [EC:4.4.1.5]	GO:0005975//carbohydrate metabolic process;GO:0019243//methylglyoxal catabolic process to D-lactate;GO:0009409//response to cold	GO:0046872//metal ion binding;GO:0004462//lactoylglutathione lyase activity	GO:0031977//thylakoid lumen;GO:0010319//stromule;GO:0009570//chloroplast stroma;GO:0005739//mitochondrion
gi|473825951|gb|EMS47115.1|	predicted protein [Hordeum vulgare subsp. vulgare] >gi|326525991|dbj|BAJ93172.1| predicted protein [Hordeum vulgare subsp. vulgare]	gi|326497111|dbj|BAK02140.1|	Peroxiredoxin	O	Posttranslational modification, protein turnover, chaperones ;	K11187|1|5e-43|172|cre:CHLREDRAFT_196639|peroxiredoxin 5, atypical 2-Cys peroxiredoxin [EC:1.11.1.15]!K03386|2|6e-43|172|ath:AT1G60740|peroxiredoxin (alkyl hydroperoxide reductase subunit C) [EC:1.11.1.15]	GO:0042742//defense response to bacterium;GO:0055114//oxidation-reduction process	GO:0004601//peroxidase activity;GO:0051920//peroxiredoxin activity	GO:0009941//chloroplast envelope;GO:0009505//plant-type cell wall;GO:0009570//chloroplast stroma;GO:0009579//thylakoid
gi|473827033|gb|EMS47161.1|	predicted protein [Hordeum vulgare subsp. vulgare] >gi|326514510|dbj|BAJ96242.1| predicted protein [Hordeum vulgare subsp. vulgare] >gi|326525485|dbj|BAJ88789.1| predicted protein [Hordeum vulgare subsp. vulgare]	gi|326507730|dbj|BAJ86608.1|	Predicted nucleoside-diphosphate-sugar epimerases	MG	Cell wall/membrane/envelope biogenesis ; Carbohydrate transport and metabolism ;	K03953|1|3e-167|585|bdi:100831041|NADH dehydrogenase (ubiquinone) 1 alpha subcomplex 9 [EC:1.6.5.3 1.6.99.3]	GO:0009651//response to salt stress;GO:0055114//oxidation-reduction process	GO:0000166//nucleotide binding;GO:0003954//NADH dehydrogenase activity	GO:0045271//respiratory chain complex I;GO:0005739//mitochondrion
gi|473835923|gb|EMS47195.1|	predicted protein [Hordeum vulgare subsp. vulgare]	gi|326499556|dbj|BAJ86089.1|	-	-	-	K00430|1|4e-56|216|mtr:MTR_8g075100|peroxidase [EC:1.11.1.7]	GO:0006979//response to oxidative stress;GO:0055114//oxidation-reduction process	GO:0046872//metal ion binding;GO:0020037//heme binding;GO:0004601//peroxidase activity	GO:0016023//cytoplasmic membrane-bounded vesicle
gi|473839714|gb|EMS47283.1|	pSBGer2 [Triticum aestivum]	gi|1772599|emb|CAA71051.1|	-	-	-	-	-	GO:0046872//metal ion binding;GO:0016491//oxidoreductase activity	GO:0005576//extracellular region
gi|473864762|gb|EMS47587.1|	RecName: Full=S-adenosylmethionine synthase 3; Short=AdoMet synthase 3; AltName: Full=Methionine adenosyltransferase 3; Short=MAT 3	gi|122220777|sp|Q4LB22.1|METK3_HORVU	S-adenosylmethionine synthetase	H	Coenzyme transport and metabolism ;	K00789|1|0.0|762|bdi:100843457|S-adenosylmethionine synthetase [EC:2.5.1.6]	GO:0006555//methionine metabolic process;GO:0009651//response to salt stress;GO:0009409//response to cold;GO:0006556//S-adenosylmethionine biosynthetic process;GO:0006730//one-carbon metabolic process;GO:0009809//lignin biosynthetic process	GO:0004478//methionine adenosyltransferase activity;GO:0005524//ATP binding;GO:0000287//magnesium ion binding	GO:0005618//cell wall;GO:0005730//nucleolus;GO:0005737//cytoplasm;GO:0005886//plasma membrane
gi|473878526|gb|EMS47932.1|	beta-1,3-glucanase [Triticum aestivum] >gi|346427145|gb|AEO27889.1| beta-1,3-glucanase [Triticum aestivum]	gi|68349051|gb|AAY96422.1|	-	-	-	-	GO:0005975//carbohydrate metabolic process;GO:0006952//defense response	GO:0042973//glucan endo-1,3-beta-D-glucosidase activity;GO:0043169//cation binding	-
gi|473886639|gb|EMS48168.1|	predicted protein [Hordeum vulgare subsp. vulgare] >gi|326513904|dbj|BAJ92102.1| predicted protein [Hordeum vulgare subsp. vulgare] >gi|326531270|dbj|BAK04986.1| predicted protein [Hordeum vulgare subsp. vulgare]	gi|326503406|dbj|BAJ86209.1|	Galactose mutarotase and related enzymes	G	Carbohydrate transport and metabolism ;	K01785|1|1e-107|387|bdi:100843923|aldose 1-epimerase [EC:5.1.3.3]	GO:0019318//hexose metabolic process	GO:0030246//carbohydrate binding;GO:0016853//isomerase activity	GO:0016023//cytoplasmic membrane-bounded vesicle
gi|473887549|gb|EMS48260.1|	RecName: Full=Tubulin alpha-3 chain >gi|4165488|emb|CAA10663.1| alpha-tubulin 3 [Hordeum vulgare subsp. vulgare] >gi|90289602|gb|ABD92933.1| alpha tubulin-3B [Triticum aestivum] >gi|90289604|gb|ABD92934.1| alpha tubulin-3A [Triticum aestivum] >gi|90289606|gb|ABD92935.1| alpha tubulin-3D [Triticum aestivum]	gi|8928432|sp|Q9ZRR5.1|TBA3_HORVU	Tubulin	Z	Cytoskeleton ;	K07374|1|0.0|861|bdi:100846768|tubulin alpha	GO:0051258//protein polymerization;GO:0006184//GTP catabolic process;GO:0007018//microtubule-based movement	GO:0003924//GTPase activity;GO:0005198//structural molecule activity;GO:0005525//GTP binding	GO:0005874//microtubule;GO:0005737//cytoplasm
gi|473888017|gb|EMS48301.1|	predicted protein [Hordeum vulgare subsp. vulgare] >gi|326512414|dbj|BAJ99562.1| predicted protein [Hordeum vulgare subsp. vulgare] >gi|326513038|dbj|BAK03426.1| predicted protein [Hordeum vulgare subsp. vulgare]	gi|326488369|dbj|BAJ93853.1|	Predicted metal-dependent protease of the PAD1/JAB1 superfamily	R	General function prediction only ;	K09613|1|1e-175|613|osa:4337249|COP9 signalosome complex subunit 5 [EC:3.4.-.-]	GO:0010100//negative regulation of photomorphogenesis;GO:0010387//signalosome assembly;GO:0010388//cullin deneddylation;GO:0009733//response to auxin stimulus;GO:0010093//specification of floral organ identity;GO:0000085//G2 phase of mitotic cell cycle	-	-
gi|473888130|gb|EMS48312.1|	lipid transfer protein-like protein 1 precursor [Secale cereale]	gi|109255172|gb|ABG27011.1|	-	-	-	-	GO:0006869//lipid transport	GO:0008289//lipid binding	-
gi|473890652|gb|EMS48640.1|	cell wall invertase [Triticum aestivum]	gi|433359118|dbj|BAM74038.1|	Beta-fructosidases (levanase/invertase)	G	Carbohydrate transport and metabolism ;	K01193|1|0.0|947|bdi:100821731|beta-fructofuranosidase [EC:3.2.1.26]	GO:0071836//nectar secretion;GO:0009611//response to wounding;GO:0005982//starch metabolic process;GO:0080167//response to karrikin	GO:0051670//inulinase activity;GO:0004575//sucrose alpha-glucosidase activity;GO:0031219//levanase activity	GO:0005773//vacuole;GO:0016023//cytoplasmic membrane-bounded vesicle;GO:0005618//cell wall;GO:0005576//extracellular region
gi|473891076|gb|EMS48685.1|	predicted protein [Hordeum vulgare subsp. vulgare]	gi|326523561|dbj|BAJ92951.1|	NADH dehydrogenase/NADH:ubiquinone oxidoreductase 75 kD subunit (chain G)	C	Energy production and conversion ;	K03934|1|0.0|1315|bdi:100844331|NADH dehydrogenase (ubiquinone) Fe-S protein 1 [EC:1.6.5.3 1.6.99.3]	GO:0006979//response to oxidative stress;GO:0042773//ATP synthesis coupled electron transport	GO:0051536//iron-sulfur cluster binding;GO:0009055//electron carrier activity;GO:0008137//NADH dehydrogenase (ubiquinone) activity	GO:0005747//mitochondrial respiratory chain complex I;GO:0009507//chloroplast
gi|473892189|gb|EMS48821.1|	predicted protein [Hordeum vulgare subsp. vulgare]	gi|326521034|dbj|BAJ92880.1|	-	-	-	K00924|1|1e-09|61.6|ath:AT5G22850|[EC:2.7.1.-]	GO:0019344//cysteine biosynthetic process;GO:0006508//proteolysis	GO:0004190//aspartic-type endopeptidase activity	GO:0009505//plant-type cell wall;GO:0016023//cytoplasmic membrane-bounded vesicle;GO:0009507//chloroplast;GO:0048046//apoplast
gi|473892402|gb|EMS48839.1|	predicted protein [Hordeum vulgare subsp. vulgare]	gi|326494314|dbj|BAJ90426.1|	Subtilisin-like serine proteases	O	Posttranslational modification, protein turnover, chaperones ;	-	GO:0006508//proteolysis	GO:0004252//serine-type endopeptidase activity	GO:0016023//cytoplasmic membrane-bounded vesicle
gi|473895598|gb|EMS48949.1|	metacaspase 1 [Aegilops tauschii] >gi|356649963|gb|AET34448.1| metacaspase 4 [Triticum aestivum]	gi|356463686|gb|AET08881.1|	-	-	-	-	GO:0006917//induction of apoptosis;GO:0010225//response to UV-C;GO:0010421//hydrogen peroxide-mediated programmed cell death;GO:0042542//response to hydrogen peroxide;GO:0006508//proteolysis	GO:0004197//cysteine-type endopeptidase activity	GO:0005886//plasma membrane;GO:0009507//chloroplast
gi|473898234|gb|EMS49059.1|	predicted protein [Hordeum vulgare subsp. vulgare]	gi|326503866|dbj|BAK02719.1|	Pyruvate/2-oxoglutarate dehydrogenase complex, dihydrolipoamide dehydrogenase (E3) component, and related enzymes	C	Energy production and conversion ;	K00382|1|0.0|830|bdi:100823154|dihydrolipoamide dehydrogenase [EC:1.8.1.4]	GO:0022900//electron transport chain;GO:0009416//response to light stimulus;GO:0045454//cell redox homeostasis;GO:0046686//response to cadmium ion	GO:0005507//copper ion binding;GO:0008270//zinc ion binding;GO:0050897//cobalt ion binding;GO:0005524//ATP binding;GO:0050660//flavin adenine dinucleotide binding;GO:0004148//dihydrolipoyl dehydrogenase activity;GO:0015036//disulfide oxidoreductase activity	GO:0005747//mitochondrial respiratory chain complex I;GO:0009507//chloroplast;GO:0048046//apoplast
gi|473898331|gb|EMS49067.1|	predicted protein [Hordeum vulgare subsp. vulgare] >gi|326516526|dbj|BAJ92418.1| predicted protein [Hordeum vulgare subsp. vulgare]	gi|326495154|dbj|BAJ85673.1|	Putative translation initiation inhibitor, yjgF family	J	Translation, ribosomal structure and biogenesis ;	-	GO:0009651//response to salt stress;GO:0006096//glycolysis;GO:0006094//gluconeogenesis;GO:0046686//response to cadmium ion;GO:0019761//glucosinolate biosynthetic process	GO:0004521//endoribonuclease activity	GO:0005739//mitochondrion;GO:0009941//chloroplast envelope;GO:0009579//thylakoid;GO:0009570//chloroplast stroma;GO:0005773//vacuole
gi|473901928|gb|EMS49232.1|	Chain k, Localization Of The Large Subunit Ribosomal Proteins Into A 5.5 A Cryo-Em Map Of Triticum Aestivum Translating 80s Ribosome >gi|57471698|gb|AAW50980.1| ribosomal protein L36 [Triticum aestivum]	gi|315113285|pdb|3IZR|KK	Ribosomal protein L36E	J	Translation, ribosomal structure and biogenesis ;	K02920|1|1e-50|196|bdi:100840421|large subunit ribosomal protein L36e	GO:0006412//translation	GO:0003735//structural constituent of ribosome	GO:0005840//ribosome;GO:0005774//vacuolar membrane
gi|473906879|gb|EMS49405.1|	predicted protein [Hordeum vulgare subsp. vulgare]	gi|326518588|dbj|BAJ88323.1|	Glutathione peroxidase	O	Posttranslational modification, protein turnover, chaperones ;	K00432|1|5e-78|288|bdi:100823240|glutathione peroxidase [EC:1.11.1.9]	GO:0009407//toxin catabolic process;GO:0006979//response to oxidative stress;GO:0055114//oxidation-reduction process;GO:0080167//response to karrikin	GO:0004602//glutathione peroxidase activity	GO:0009941//chloroplast envelope;GO:0009570//chloroplast stroma;GO:0009535//chloroplast thylakoid membrane
gi|473907428|gb|EMS49431.1|	PREDICTED: FKBP-type peptidyl-prolyl cis-trans isomerase 3, chloroplastic-like [Brachypodium distachyon]	gi|357117297|ref|XP_003560408.1|	FKBP-type peptidyl-prolyl cis-trans isomerases 1	O	Posttranslational modification, protein turnover, chaperones ;	K01802|1|1e-56|216|osa:4341766|peptidylprolyl isomerase [EC:5.2.1.8]!K09571|4|2e-19|93.6|smo:SELMODRAFT_110584|FK506-binding protein 4/5 [EC:5.2.1.8]	GO:0010103//stomatal complex morphogenesis;GO:0000413//protein peptidyl-prolyl isomerization;GO:0006457//protein folding;GO:0019288//isopentenyl diphosphate biosynthetic process, mevalonate-independent pathway;GO:0015995//chlorophyll biosynthetic process;GO:0016117//carotenoid biosynthetic process;GO:0006636//unsaturated fatty acid biosynthetic process	GO:0003755//peptidyl-prolyl cis-trans isomerase activity;GO:0005528//FK506 binding;GO:0005515//protein binding	GO:0016020//membrane;GO:0009543//chloroplast thylakoid lumen
gi|473907506|gb|EMS49439.1|	PREDICTED: blue copper protein-like [Brachypodium distachyon]	gi|357158864|ref|XP_003578265.1|	-	-	-	-	-	GO:0005507//copper ion binding;GO:0009055//electron carrier activity	GO:0016023//cytoplasmic membrane-bounded vesicle
gi|473910726|gb|EMS49550.1|	predicted protein [Hordeum vulgare subsp. vulgare]	gi|326529313|dbj|BAK01050.1|	EMAP domain	R	General function prediction only ;	K15437|1|6e-37|151|smo:SELMODRAFT_67708|aminoacyl tRNA synthase complex-interacting multifunctional protein 1!K01874|2|9e-25|111|gmx:100809861|methionyl-tRNA synthetase [EC:6.1.1.10]	-	GO:0000049//tRNA binding;GO:0004812//aminoacyl-tRNA ligase activity	GO:0005739//mitochondrion;GO:0009507//chloroplast
gi|473910831|gb|EMS49561.1|	predicted protein [Hordeum vulgare subsp. vulgare]	gi|326520960|dbj|BAJ92843.1|	-	-	-	-	-	-
gi|473910879|gb|EMS49565.1|	predicted protein [Hordeum vulgare subsp. vulgare]	gi|326490876|dbj|BAJ90105.1|	Uncharacterized low-complexity proteins	S	Function unknown ;	-	-	-	GO:0009579//thylakoid;GO:0009507//chloroplast
gi|473912635|gb|EMS49623.1|	predicted protein [Hordeum vulgare subsp. vulgare]	gi|326509385|dbj|BAJ91609.1|	Trypsin-like serine proteases, typically periplasmic, contain C-terminal PDZ domain	O	Posttranslational modification, protein turnover, chaperones ;	K01362|1|2e-161|566|osa:4339651|[EC:3.4.21.-]	GO:0006098//pentose-phosphate shunt;GO:0010304//PSII associated light-harvesting complex II catabolic process;GO:0015996//chlorophyll catabolic process;GO:0006508//proteolysis;GO:0010206//photosystem II repair;GO:0019761//glucosinolate biosynthetic process	GO:0004252//serine-type endopeptidase activity	GO:0005739//mitochondrion;GO:0009535//chloroplast thylakoid membrane;GO:0005634//nucleus;GO:0009543//chloroplast thylakoid lumen
gi|473914780|gb|EMS49701.1|	PREDICTED: 40S ribosomal protein S20-like [Brachypodium distachyon]	gi|357110881|ref|XP_003557244.1|	Ribosomal protein S10	J	Translation, ribosomal structure and biogenesis ;	K02969|1|1e-67|251|bdi:100838410|small subunit ribosomal protein S20e	GO:0006412//translation	GO:0003735//structural constituent of ribosome;GO:0003723//RNA binding	GO:0005730//nucleolus;GO:0005794//Golgi apparatus;GO:0005618//cell wall;GO:0022627//cytosolic small ribosomal subunit;GO:0009507//chloroplast;GO:0016020//membrane
gi|473926455|gb|EMS49824.1|	PREDICTED: ATP-citrate synthase beta chain protein 1-like [Brachypodium distachyon]	gi|357131914|ref|XP_003567578.1|	Succinyl-CoA synthetase, alpha subunit	C	Energy production and conversion ;	K01648|1|0.0|1134|bdi:100829187|ATP citrate (pro-S)-lyase [EC:2.3.3.8]	GO:0016132//brassinosteroid biosynthetic process;GO:0006085//acetyl-CoA biosynthetic process;GO:0016926//protein desumoylation;GO:0010228//vegetative to reproductive phase transition of meristem;GO:0044262//cellular carbohydrate metabolic process;GO:0050665//hydrogen peroxide biosynthetic process;GO:0016126//sterol biosynthetic process	GO:0016829//lyase activity;GO:0003878//ATP citrate synthase activity;GO:0004775//succinate-CoA ligase (ADP-forming) activity;GO:0000166//nucleotide binding;GO:0048037//cofactor binding	GO:0005829//cytosol;GO:0009346//citrate lyase complex;GO:0005886//plasma membrane
gi|473926457|gb|EMS49826.1|	cyclophilin B-A [Triticum aestivum] >gi|194339239|gb|ACF49503.1| cyclophilin B-A, partial [Triticum durum] >gi|194339241|gb|ACF49504.1| cyclophilin B-D, partial [Triticum durum]	gi|194339235|gb|ACF49501.1|	Peptidyl-prolyl cis-trans isomerase (rotamase) - cyclophilin family	O	Posttranslational modification, protein turnover, chaperones ;	K01802|1|2e-84|309|osa:4342022|peptidylprolyl isomerase [EC:5.2.1.8]!K03767|5|5e-60|228|osa:4347707|peptidyl-prolyl cis-trans isomerase A (cyclophilin A) [EC:5.2.1.8]	GO:0006457//protein folding;GO:0048364//root development;GO:0000413//protein peptidyl-prolyl isomerization	GO:0003755//peptidyl-prolyl cis-trans isomerase activity	GO:0005771//multivesicular body;GO:0005795//Golgi stack;GO:0016023//cytoplasmic membrane-bounded vesicle;GO:0009507//chloroplast;GO:0005829//cytosol;GO:0005783//endoplasmic reticulum;GO:0005739//mitochondrion
gi|473928402|gb|EMS49885.1|	Chain U, Localization Of The Large Subunit Ribosomal Proteins Into A 5.5 A Cryo-Em Map Of Triticum Aestivum Translating 80s Ribosome	gi|315113260|pdb|3IZR|U	Ribosomal protein L21E	J	Translation, ribosomal structure and biogenesis ;	K02889|1|1e-88|322|bdi:100836076|large subunit ribosomal protein L21e	GO:0006412//translation	GO:0003735//structural constituent of ribosome	GO:0005730//nucleolus;GO:0022625//cytosolic large ribosomal subunit;GO:0009507//chloroplast;GO:0005739//mitochondrion
gi|473930621|gb|EMS49988.1|	predicted protein [Hordeum vulgare subsp. vulgare]	gi|326498309|dbj|BAJ98582.1|	HrpA-like helicases	L	Replication, recombination and repair ;	K14780|1|0.0|1706|bdi:100831565|ATP-dependent RNA helicase DHX37/DHR1 [EC:3.6.4.13]	-	GO:1901363//heterocyclic compound binding;GO:0017111//nucleoside-triphosphatase activity;GO:0097159//organic cyclic compound binding	-
gi|473934352|gb|EMS50100.1|	hypothetical protein, partial [Lolium perenne]	gi|374921981|gb|AFA26168.1|	-	-	-	K03235|1|9e-46|185|olu:OSTLU_36160|elongation factor 3	GO:0042742//defense response to bacterium;GO:0006094//gluconeogenesis;GO:0007010//cytoskeleton organization;GO:0010498//proteasomal protein catabolic process	-	GO:0009507//chloroplast;GO:0016020//membrane;GO:0005634//nucleus;GO:0005829//cytosol
gi|473936969|gb|EMS50182.1|	predicted protein [Hordeum vulgare subsp. vulgare] >gi|326522841|dbj|BAJ88466.1| predicted protein [Hordeum vulgare subsp. vulgare]	gi|326493652|dbj|BAJ85287.1|	Fructose-1,6-bisphosphate aldolase	G	Carbohydrate transport and metabolism ;	K01623|1|1e-167|588|bdi:100832935|fructose-bisphosphate aldolase, class I [EC:4.1.2.13]	GO:0001666//response to hypoxia;GO:0006098//pentose-phosphate shunt;GO:0009718//anthocyanin-containing compound biosynthetic process;GO:0000023//maltose metabolic process;GO:0019252//starch biosynthetic process;GO:0006096//glycolysis	GO:0004332//fructose-bisphosphate aldolase activity	GO:0009507//chloroplast
gi|473939464|gb|EMS50252.1|	PREDICTED: nuclear transport factor 2-like [Brachypodium distachyon]	gi|357159270|ref|XP_003578394.1|	-	-	-	K12669|1|3e-34|141|aly:ARALYDRAFT_334448|oligosaccharyltransferase complex subunit gamma	GO:0010363//regulation of plant-type hypersensitive response;GO:0015802//basic amino acid transport;GO:0006606//protein import into nucleus;GO:0015696//ammonium transport;GO:0043090//amino acid import;GO:0006820//anion transport;GO:0006862//nucleotide transport;GO:0006612//protein targeting to membrane;GO:0006944//cellular membrane fusion;GO:0043069//negative regulation of programmed cell death;G…	GO:0008565//protein transporter activity;GO:0008536//Ran GTPase binding	GO:0005829//cytosol;GO:0005635//nuclear envelope;GO:0005886//plasma membrane
gi|473939634|gb|EMS50265.1|	unknown [Medicago truncatula]	gi|388490950|gb|AFK33541.1|	GTPase SAR1 and related small G proteins	R	General function prediction only ;	K07910|1|3e-76|282|bdi:100822924|Ras-related protein Rab-18	GO:0009414//response to water deprivation;GO:0007264//small GTPase mediated signal transduction;GO:0009737//response to abscisic acid stimulus;GO:0009631//cold acclimation;GO:0009961//response to 1-aminocyclopropane-1-carboxylic acid;GO:0015031//protein transport	GO:0004721//phosphoprotein phosphatase activity;GO:0005525//GTP binding	GO:0005886//plasma membrane
gi|473948084|gb|EMS50600.1|	unknown [Zea mays]	gi|238010178|gb|ACR36124.1|	-	-	-	-	GO:0005975//carbohydrate metabolic process;GO:0009409//response to cold;GO:0009617//response to bacterium;GO:0009817//defense response to fungus, incompatible interaction;GO:0009651//response to salt stress	GO:0042972//licheninase activity;GO:0043169//cation binding	GO:0005773//vacuole;GO:0016023//cytoplasmic membrane-bounded vesicle;GO:0005886//plasma membrane;GO:0005618//cell wall;GO:0048046//apoplast
gi|473949385|gb|EMS50650.1|	peroxidase 6 [Triticum monococcum]	gi|57635157|gb|AAW52720.1|	-	-	-	K00430|1|3e-109|392|zma:100125639|peroxidase [EC:1.11.1.7]	GO:0006979//response to oxidative stress;GO:0055114//oxidation-reduction process	GO:0046872//metal ion binding;GO:0020037//heme binding;GO:0004601//peroxidase activity	GO:0016023//cytoplasmic membrane-bounded vesicle
gi|473953718|gb|EMS50815.1|	predicted protein [Hordeum vulgare subsp. vulgare]	gi|326487996|dbj|BAJ89837.1|	-	-	-	-	-	-	GO:0009941//chloroplast envelope
gi|473958051|gb|EMS51034.1|	catalase [Triticum aestivum]	gi|323709969|gb|ADY02963.1|	Catalase	P	Inorganic ion transport and metabolism ;	K03781|1|0.0|922|bdi:100846426|catalase [EC:1.11.1.6]	GO:0042744//hydrogen peroxide catabolic process;GO:0055114//oxidation-reduction process	GO:0046872//metal ion binding;GO:0020037//heme binding;GO:0004096//catalase activity	GO:0005739//mitochondrion
gi|473960762|gb|EMS51084.1|	peroxidase 5 [Triticum monococcum]	gi|57635155|gb|AAW52719.1|	-	-	-	K00430|1|1e-106|384|osa:4344276|peroxidase [EC:1.11.1.7]	GO:0006979//response to oxidative stress;GO:0055114//oxidation-reduction process	GO:0046872//metal ion binding;GO:0020037//heme binding;GO:0004601//peroxidase activity	GO:0016023//cytoplasmic membrane-bounded vesicle
gi|473961253|gb|EMS51102.1|	PREDICTED: peptidyl-prolyl cis-trans isomerase CYP37, chloroplastic-like [Brachypodium distachyon]	gi|357122347|ref|XP_003562877.1|	Peptidyl-prolyl cis-trans isomerase (rotamase) - cyclophilin family	O	Posttranslational modification, protein turnover, chaperones ;	-	GO:0016556//mRNA modification;GO:0010103//stomatal complex morphogenesis;GO:0000413//protein peptidyl-prolyl isomerization;GO:0006457//protein folding;GO:0019288//isopentenyl diphosphate biosynthetic process, mevalonate-independent pathway	GO:0003755//peptidyl-prolyl cis-trans isomerase activity	GO:0009535//chloroplast thylakoid membrane;GO:0009543//chloroplast thylakoid lumen
gi|473962750|gb|EMS51157.1|	predicted protein [Hordeum vulgare subsp. vulgare]	gi|326509813|dbj|BAJ87122.1|	-	-	-	K02140|1|1e-31|134|bdi:100837484|F-type H+-transporting ATPase subunit g [EC:3.6.3.14]	GO:0015986//ATP synthesis coupled proton transport	GO:0015078//hydrogen ion transmembrane transporter activity	GO:0000276//mitochondrial proton-transporting ATP synthase complex, coupling factor F(o)
gi|473968092|gb|EMS51310.1|	predicted protein [Hordeum vulgare subsp. vulgare]	gi|326534144|dbj|BAJ89422.1|	Isochorismate synthase	HQ	Coenzyme transport and metabolism ; Secondary metabolites biosynthesis, transport and catabolism ;	K15040|1|3e-133|474|bdi:100833321|voltage-dependent anion channel protein 2!K02552|2|3e-130|464|bdi:100833004|menaquinone-specific isochorismate synthase [EC:5.4.4.2]	GO:0055085//transmembrane transport;GO:0044070//regulation of anion transport;GO:0042742//defense response to bacterium;GO:0009058//biosynthetic process	GO:0008308//voltage-gated anion channel activity	GO:0005618//cell wall;GO:0005730//nucleolus;GO:0009941//chloroplast envelope;GO:0005741//mitochondrial outer membrane;GO:0005773//vacuole;GO:0005886//plasma membrane
gi|473971036|gb|EMS51456.1|	beta glucanase [Triticum aestivum]	gi|840908|emb|CAA80492.1|	-	-	-	-	GO:0005975//carbohydrate metabolic process;GO:0009409//response to cold;GO:0009617//response to bacterium;GO:0009817//defense response to fungus, incompatible interaction;GO:0009651//response to salt stress	GO:0042972//licheninase activity;GO:0043169//cation binding	GO:0005773//vacuole;GO:0016023//cytoplasmic membrane-bounded vesicle;GO:0005886//plasma membrane;GO:0005618//cell wall;GO:0048046//apoplast
gi|473986789|gb|EMS51727.1|	Ferredoxin-thioredoxin reductase catalytic chain [Medicago truncatula] >gi|355493356|gb|AES74559.1| Ferredoxin-thioredoxin reductase catalytic chain [Medicago truncatula]	gi|357496105|ref|XP_003618341.1|	Ferredoxin-thioredoxin reductase, catalytic subunit	C	Energy production and conversion ;	-	GO:0055114//oxidation-reduction process	GO:0008937//ferredoxin-NAD(P) reductase activity;GO:0046872//metal ion binding;GO:0051539//4 iron, 4 sulfur cluster binding	GO:0009507//chloroplast
gi|473995124|gb|EMS52006.1|	predicted protein [Hordeum vulgare subsp. vulgare]	gi|326493522|dbj|BAJ85222.1|	3-phosphoglycerate kinase	G	Carbohydrate transport and metabolism ;	K00927|1|0.0|689|osa:4341792|phosphoglycerate kinase [EC:2.7.2.3]	GO:0016310//phosphorylation;GO:0006096//glycolysis	GO:0004618//phosphoglycerate kinase activity	GO:0005737//cytoplasm;GO:0005886//plasma membrane;GO:0005634//nucleus;GO:0048046//apoplast
gi|473996350|gb|EMS52056.1|	PREDICTED: ferredoxin-thioredoxin reductase, variable chain-like [Brachypodium distachyon]	gi|357136723|ref|XP_003569953.1|	-	-	-	K03644|1|4e-12|67.8|aly:ARALYDRAFT_325438|lipoic acid synthetase [EC:2.8.1.8]	GO:0015979//photosynthesis;GO:0009107//lipoate biosynthetic process	GO:0008937//ferredoxin-NAD(P) reductase activity;GO:0016992//lipoate synthase activity;GO:0051539//4 iron, 4 sulfur cluster binding	GO:0009507//chloroplast
gi|473996797|gb|EMS52094.1|	predicted protein [Hordeum vulgare subsp. vulgare]	gi|326500212|dbj|BAK06195.1|	-	-	-	-	-	-
gi|473997750|gb|EMS52114.1|	predicted protein [Hordeum vulgare subsp. vulgare]	gi|326493824|dbj|BAJ85374.1|	RNA-binding proteins (RRM domain)	R	General function prediction only ;	K11294|1|2e-37|153|smo:SELMODRAFT_15428|nucleolin!K13201|2|4e-23|105|zma:100282102|nucleolysin TIA-1/TIAR	-	GO:0003676//nucleic acid binding;GO:0000166//nucleotide binding	GO:0030529//ribonucleoprotein complex;GO:0009536//plastid
gi|473997837|gb|EMS52116.1|	predicted protein [Hordeum vulgare subsp. vulgare]	gi|326499968|dbj|BAJ90819.1|	Superfamily II DNA and RNA helicases	LKJ	Replication, recombination and repair ; Transcription ; Translation, ribosomal structure and biogenesis ;	K14811|1|1e-69|263|cre:CHLREDRAFT_129561|ATP-dependent RNA helicase DBP3 [EC:3.6.4.13]!K12823|3|8e-68|256|sbi:SORBI_03g004420|ATP-dependent RNA helicase DDX5/DBP2 [EC:3.6.4.13]	-	GO:0008026//ATP-dependent helicase activity;GO:0003723//RNA binding;GO:0005524//ATP binding;GO:0008270//zinc ion binding	GO:0009570//chloroplast stroma;GO:0016020//membrane;GO:0005634//nucleus
gi|473998152|gb|EMS52119.1|	predicted protein [Hordeum vulgare subsp. vulgare]	gi|326525835|dbj|BAJ93094.1|	Trypsin-like serine proteases, typically periplasmic, contain C-terminal PDZ domain	O	Posttranslational modification, protein turnover, chaperones ;	K01362|1|1e-80|297|ath:AT4G18370|[EC:3.4.21.-]	GO:0010206//photosystem II repair;GO:0006508//proteolysis;GO:0016556//mRNA modification	GO:0004252//serine-type endopeptidase activity;GO:0016491//oxidoreductase activity	GO:0009543//chloroplast thylakoid lumen
gi|474002667|gb|EMS52313.1|	glyoxysomal malate dehydrogenase [Triticum aestivum]	gi|32251039|gb|AAP74365.1|	Malate/lactate dehydrogenases	C	Energy production and conversion ;	K00026|1|3e-147|519|bdi:100841882|malate dehydrogenase [EC:1.1.1.37]	GO:0031323//regulation of cellular metabolic process;GO:0006108//malate metabolic process;GO:0006099//tricarboxylic acid cycle;GO:0044262//cellular carbohydrate metabolic process	GO:0030060//L-malate dehydrogenase activity;GO:0000166//nucleotide binding	GO:0009507//chloroplast
gi|474012122|gb|EMS52565.1|	PREDICTED: peroxidase 54-like [Brachypodium distachyon]	gi|357122848|ref|XP_003563126.1|	-	-	-	K00430|1|1e-149|527|bdi:100828063|peroxidase [EC:1.11.1.7]	GO:0006979//response to oxidative stress;GO:0045926//negative regulation of growth;GO:0055114//oxidation-reduction process;GO:0009651//response to salt stress;GO:0042742//defense response to bacterium;GO:0009416//response to light stimulus;GO:0010043//response to zinc ion;GO:0009826//unidimensional cell growth;GO:0050832//defense response to fungus	GO:0046872//metal ion binding;GO:0004601//peroxidase activity;GO:0020037//heme binding	GO:0009505//plant-type cell wall;GO:0016023//cytoplasmic membrane-bounded vesicle;GO:0005773//vacuole;GO:0005886//plasma membrane;GO:0048046//apoplast
gi|474035865|gb|EMS53099.1|	fructose-bisphosphate aldolase [Triticum aestivum]	gi|226316441|gb|ACO44684.1|	Fructose-1,6-bisphosphate aldolase	G	Carbohydrate transport and metabolism ;	K01623|1|4e-112|403|pop:POPTR_836979|fructose-bisphosphate aldolase, class I [EC:4.1.2.13]	GO:0050896//response to stimulus	GO:0003824//catalytic activity	GO:0043231//intracellular membrane-bounded organelle;GO:0044444//cytoplasmic part
gi|474037621|gb|EMS53198.1|	hypothetical protein OsJ_06379 [Oryza sativa Japonica Group]	gi|222622662|gb|EEE56794.1|	Aspartate/tyrosine/aromatic aminotransferase	E	Amino acid transport and metabolism ;	K00815|1|1e-171|600|osa:4329101|tyrosine aminotransferase [EC:2.6.1.5]	GO:0010189//vitamin E biosynthetic process;GO:0042218//1-aminocyclopropane-1-carboxylate biosynthetic process;GO:0006826//iron ion transport	GO:0030170//pyridoxal phosphate binding;GO:0033855//nicotianamine aminotransferase activity;GO:0016847//1-aminocyclopropane-1-carboxylate synthase activity	GO:0009536//plastid
gi|474040367|gb|EMS53298.1|	predicted protein [Hordeum vulgare subsp. vulgare]	gi|326502246|dbj|BAJ95186.1|	Cytochrome c2	C	Energy production and conversion ;	K08738|1|8e-36|146|aly:ARALYDRAFT_889795|cytochrome c	GO:0008283//cell proliferation;GO:0006007//glucose catabolic process;GO:0022900//electron transport chain	GO:0005507//copper ion binding;GO:0009055//electron carrier activity;GO:0005506//iron ion binding;GO:0020037//heme binding	GO:0005758//mitochondrial intermembrane space;GO:0005794//Golgi apparatus;GO:0070469//respiratory chain;GO:0005886//plasma membrane;GO:0005774//vacuolar membrane;GO:0005829//cytosol
gi|474042762|gb|EMS53329.1|	PREDICTED: 3'(2'),5'-bisphosphate nucleotidase-like [Brachypodium distachyon]	gi|357160612|ref|XP_003578819.1|	3'-Phosphoadenosine 5'-phosphosulfate (PAPS) 3'-phosphatase	P	Inorganic ion transport and metabolism ;	K15422|1|7e-133|471|bdi:100844934|3'(2'), 5'-bisphosphate nucleotidase / inositol polyphosphate 1-phosphatase [EC:3.1.3.7 3.1.3.57]	GO:0009414//response to water deprivation;GO:0051512//positive regulation of unidimensional cell growth;GO:0080141//regulation of jasmonic acid biosynthetic process;GO:0009968//negative regulation of signal transduction;GO:0010587//miRNA catabolic process;GO:0048573//photoperiodism, flowering;GO:0006790//sulfur compound metabolic process;GO:0009409//response to cold;GO:0009738//abscisic acid medi…	GO:0008441//3'(2'),5'-bisphosphate nucleotidase activity;GO:0019204//nucleotide phosphatase activity	GO:0009570//chloroplast stroma;GO:0005634//nucleus
gi|474043722|gb|EMS53415.1|	predicted protein [Hordeum vulgare subsp. vulgare]	gi|326488012|dbj|BAJ89845.1|	-	-	-	K14411|1|5e-10|63.5|rcu:RCOM_0366260|RNA-binding protein Musashi	GO:0010150//leaf senescence;GO:0009693//ethylene biosynthetic process;GO:0006952//defense response;GO:0008219//cell death	GO:0003723//RNA binding;GO:0000166//nucleotide binding	GO:0005730//nucleolus;GO:0030529//ribonucleoprotein complex;GO:0005829//cytosol
gi|474049104|gb|EMS53577.1|	beta-cyanoalanine synthase [Triticum aestivum]	gi|295917894|gb|ADG60234.1|	Cysteine synthase	E	Amino acid transport and metabolism ;	K13034|1|5e-162|568|osa:4335048|L-3-cyanoalanine synthase/ cysteine synthase [EC:2.5.1.47 4.4.1.9]	GO:0009836//fruit ripening, climacteric;GO:0019499//cyanide metabolic process;GO:0006535//cysteine biosynthetic process from serine	GO:0005507//copper ion binding;GO:0016740//transferase activity;GO:0030170//pyridoxal phosphate binding;GO:0004124//cysteine synthase activity;GO:0050017//L-3-cyanoalanine synthase activity	GO:0005739//mitochondrion;GO:0009507//chloroplast
gi|474049236|gb|EMS53598.1|	predicted protein [Hordeum vulgare subsp. vulgare]	gi|326513848|dbj|BAJ87942.1|	-	-	-	-	-	-
gi|474056016|gb|EMS53805.1|	predicted protein [Hordeum vulgare subsp. vulgare]	gi|326507652|dbj|BAK03219.1|	Succinyl-CoA synthetase, beta subunit	C	Energy production and conversion ;	K01648|1|0.0|661|bdi:100839155|ATP citrate (pro-S)-lyase [EC:2.3.3.8]	-	GO:0005524//ATP binding;GO:0004775//succinate-CoA ligase (ADP-forming) activity	-
gi|474057823|gb|EMS53898.1|	glutathione peroxidase, partial [Triticum monococcum subsp. aegilopoides] >gi|148529482|gb|ABQ82079.1| glutathione peroxidase, partial [Triticum monococcum subsp. aegilopoides] >gi|148529484|gb|ABQ82080.1| glutathione peroxidase, partial [Triticum monococcum subsp. aegilopoides] >gi|148529486|gb|ABQ82081.1| glutathione peroxidase, partial [Triticum monococcum subsp. aegilopoides] >gi|148529488|gb…	gi|148529480|gb|ABQ82078.1|	Glutathione peroxidase	O	Posttranslational modification, protein turnover, chaperones ;	K00432|1|2e-82|303|sbi:SORBI_06g024920|glutathione peroxidase [EC:1.11.1.9]	GO:0006979//response to oxidative stress;GO:0046686//response to cadmium ion;GO:0009651//response to salt stress;GO:0055114//oxidation-reduction process	GO:0004602//glutathione peroxidase activity	GO:0005886//plasma membrane;GO:0009507//chloroplast;GO:0005739//mitochondrion
gi|474065952|gb|EMS54120.1|	PREDICTED: salt stress root protein RS1-like [Brachypodium distachyon]	gi|357128825|ref|XP_003566070.1|	-	-	-	-	-	GO:0005488//binding	-
gi|474066354|gb|EMS54147.1|	S-adenosyl-L-methionine:phosphoethanolamine N-methyltransferase [Triticum aestivum]	gi|259018725|gb|ACV89824.1|	SAM-dependent methyltransferases	QR	Secondary metabolites biosynthesis, transport and catabolism ; General function prediction only ;	K05929|1|0.0|903|sbi:SORBI_03g031950|phosphoethanolamine N-methyltransferase [EC:2.1.1.103]	GO:0006656//phosphatidylcholine biosynthetic process;GO:0042425//choline biosynthetic process;GO:0032259//methylation;GO:0006499//N-terminal protein myristoylation;GO:0009860//pollen tube growth;GO:0009555//pollen development;GO:0010183//pollen tube guidance;GO:0048528//post-embryonic root development	GO:0000234//phosphoethanolamine N-methyltransferase activity;GO:0004379//glycylpeptide N-tetradecanoyltransferase activity	-
gi|474066770|gb|EMS54178.1|	quinone reductase [Triticum monococcum]	gi|62363163|gb|AAX81879.1|	NADPH:quinone reductase and related Zn-dependent oxidoreductases	CR	Energy production and conversion ; General function prediction only ;	K07119|1|3e-10|63.5|ath:AT1G49670|!K00344|5|5e-08|56.2|osa:4331066|NADPH2:quinone reductase [EC:1.6.5.5]	GO:0055114//oxidation-reduction process	GO:0016491//oxidoreductase activity;GO:0008270//zinc ion binding;GO:0000166//nucleotide binding	GO:0005773//vacuole;GO:0005886//plasma membrane;GO:0009535//chloroplast thylakoid membrane
gi|474071955|gb|EMS54365.1|	predicted protein [Hordeum vulgare subsp. vulgare] >gi|326492349|dbj|BAK01958.1| predicted protein [Hordeum vulgare subsp. vulgare] >gi|326496382|dbj|BAJ94653.1| predicted protein [Hordeum vulgare subsp. vulgare] >gi|326509841|dbj|BAJ87136.1| predicted protein [Hordeum vulgare subsp. vulgare]	gi|326489559|dbj|BAK01760.1|	-	-	-	-	-	-	GO:0016023//cytoplasmic membrane-bounded vesicle
gi|474073085|gb|EMS54441.1|	PREDICTED: 60S ribosomal protein L18a-like isoform 2 [Brachypodium distachyon]	gi|357132550|ref|XP_003567892.1|	Ribosomal protein L20A (L18A)	J	Translation, ribosomal structure and biogenesis ;	K02882|1|7e-102|367|bdi:100846400|large subunit ribosomal protein L18Ae	GO:0006412//translation	GO:0003735//structural constituent of ribosome	GO:0005886//plasma membrane;GO:0022625//cytosolic large ribosomal subunit
gi|474073087|gb|EMS54443.1|	predicted protein [Hordeum vulgare subsp. vulgare]	gi|326527763|dbj|BAJ97322.1|	-	-	-	-	GO:0010413//glucuronoxylan metabolic process;GO:0016926//protein desumoylation;GO:0006623//protein targeting to vacuole;GO:0010228//vegetative to reproductive phase transition of meristem;GO:0045492//xylan biosynthetic process;GO:0007030//Golgi organization;GO:0007033//vacuole organization;GO:0050665//hydrogen peroxide biosynthetic process;GO:0006487//protein N-linked glycosylation	-	GO:0009705//plant-type vacuole membrane
gi|474074307|gb|EMS54484.1|	peroxidase 8 [Triticum monococcum]	gi|57635161|gb|AAW52722.1|	-	-	-	K00430|1|2e-69|260|smo:SELMODRAFT_24753|peroxidase [EC:1.11.1.7]	GO:0006979//response to oxidative stress;GO:0055114//oxidation-reduction process	GO:0046872//metal ion binding;GO:0020037//heme binding;GO:0004601//peroxidase activity	GO:0016023//cytoplasmic membrane-bounded vesicle
gi|474074549|gb|EMS54507.1|	predicted protein [Hordeum vulgare subsp. vulgare]	gi|326498015|dbj|BAJ94870.1|	-	-	-	K02866|1|4e-21|99.8|osa:4332737|large subunit ribosomal protein L10e	-	GO:0003993//acid phosphatase activity	-
gi|474077556|gb|EMS54608.1|	PSII-P protein [Arabidopsis thaliana]	gi|62319835|dbj|BAD93863.1|	-	-	-	K02717|1|3e-102|369|bdi:100827919|photosystem II oxygen-evolving enhancer protein 2	GO:0015979//photosynthesis	GO:0005509//calcium ion binding	GO:0019898//extrinsic to membrane;GO:0009535//chloroplast thylakoid membrane;GO:0009654//oxygen evolving complex
gi|474084949|gb|EMS54647.1|	plastocyanin precursor [Hordeum vulgare] >gi|431920|emb|CAA82201.1| plastocyanin [Hordeum vulgare subsp. vulgare]	gi|22705|emb|CAA68696.1|	Plastocyanin	C	Energy production and conversion ;	K02638|1|1e-52|202|bdi:100827604|plastocyanin	GO:0009411//response to UV;GO:0017148//negative regulation of translation;GO:0046688//response to copper ion;GO:0055070//copper ion homeostasis	GO:0005507//copper ion binding;GO:0009055//electron carrier activity	GO:0009570//chloroplast stroma;GO:0009543//chloroplast thylakoid lumen
gi|474085427|gb|EMS54655.1|	predicted protein [Hordeum vulgare subsp. vulgare]	gi|326503256|dbj|BAJ99253.1|	Predicted GTPases (dynamin-related)	R	General function prediction only ;	K01528|1|0.0|1191|bdi:100821795|dynamin GTPase [EC:3.6.5.5]	GO:0016559//peroxisome fission;GO:0006184//GTP catabolic process;GO:0009791//post-embryonic development;GO:0000266//mitochondrial fission	GO:0035091//phosphatidylinositol binding;GO:0003924//GTPase activity;GO:0005525//GTP binding	GO:0005829//cytosol;GO:0005777//peroxisome;GO:0005739//mitochondrion;GO:0009941//chloroplast envelope;GO:0005886//plasma membrane
gi|474085428|gb|EMS54656.1|	predicted protein [Hordeum vulgare subsp. vulgare]	gi|326503132|dbj|BAJ99191.1|	-	-	-	K07046|1|4e-168|588|bdi:100842192|	GO:0008152//metabolic process	GO:0016787//hydrolase activity	GO:0009507//chloroplast
gi|474099323|gb|EMS55168.1|	putative selenium-binding protein [Triticum monococcum]	gi|210077783|gb|ACJ07080.1|	-	-	-	-	GO:0046686//response to cadmium ion;GO:0010197//polar nucleus fusion;GO:0071291//cellular response to selenium ion;GO:0042542//response to hydrogen peroxide;GO:0000103//sulfate assimilation	GO:0008430//selenium binding	-
gi|474105764|gb|EMS55443.1|	40S ribosomal protein S24 [Zea mays]	gi|195623470|gb|ACG33565.1|	Ribosomal protein S24E	J	Translation, ribosomal structure and biogenesis ;	K02974|1|7e-65|244|sbi:SORBI_03g033230|small subunit ribosomal protein S24e	GO:0006412//translation	GO:0003735//structural constituent of ribosome;GO:0000166//nucleotide binding	GO:0005730//nucleolus;GO:0005886//plasma membrane;GO:0005618//cell wall;GO:0022627//cytosolic small ribosomal subunit;GO:0009507//chloroplast
gi|474113724|gb|EMS55750.1|	PREDICTED: insulin-degrading enzyme-like [Brachypodium distachyon]	gi|357112332|ref|XP_003557963.1|	Secreted/periplasmic Zn-dependent peptidases, insulinase-like	O	Posttranslational modification, protein turnover, chaperones ;	K01411|1|0.0|1565|bdi:100824526|nardilysin [EC:3.4.24.61]	GO:0006508//proteolysis	GO:0004222//metalloendopeptidase activity;GO:0008270//zinc ion binding	GO:0005829//cytosol
gi|474119132|gb|EMS55943.1|	predicted protein [Hordeum vulgare subsp. vulgare]	gi|326526193|dbj|BAJ93273.1|	Pyridoxine biosynthesis enzyme	H	Coenzyme transport and metabolism ;	K06215|1|1e-64|243|bdi:100842713|pyridoxine biosynthesis protein [EC:4.-.-.-]	GO:0042823//pyridoxal phosphate biosynthetic process;GO:0010224//response to UV-B;GO:0015994//chlorophyll metabolic process;GO:0010335//response to non-ionic osmotic stress;GO:0006098//pentose-phosphate shunt;GO:0008615//pyridoxine biosynthetic process;GO:0042538//hyperosmotic salinity response;GO:0006520//cellular amino acid metabolic process;GO:0006982//response to lipid hydroperoxide;GO:000002…	GO:0046982//protein heterodimerization activity;GO:0042803//protein homodimerization activity;GO:0003824//catalytic activity	GO:0005829//cytosol;GO:0012505//endomembrane system;GO:0009507//chloroplast;GO:0005886//plasma membrane
gi|474122119|gb|EMS56081.1|	transcriptional repressor, partial [Lolium perenne]	gi|375152170|gb|AFA36543.1|	Predicted nucleoside-diphosphate-sugar epimerases	MG	Cell wall/membrane/envelope biogenesis ; Carbohydrate transport and metabolism ;	-	GO:0010103//stomatal complex morphogenesis;GO:0016556//mRNA modification	GO:0000166//nucleotide binding	GO:0005773//vacuole;GO:0009570//chloroplast stroma;GO:0005739//mitochondrion
gi|474122341|gb|EMS56099.1|	unnamed protein product [Oryza sativa Japonica Group]	gi|215695371|dbj|BAG90562.1|	-	-	-	-	-	-	GO:0016021//integral to membrane;GO:0005773//vacuole;GO:0005739//mitochondrion;GO:0009941//chloroplast envelope;GO:0005886//plasma membrane
gi|474139638|gb|EMS56485.1|	PREDICTED: peroxiredoxin-2F, mitochondrial-like [Brachypodium distachyon]	gi|357130309|ref|XP_003566792.1|	Peroxiredoxin	O	Posttranslational modification, protein turnover, chaperones ;	K11187|1|2e-26|117|cre:CHLREDRAFT_196639|peroxiredoxin 5, atypical 2-Cys peroxiredoxin [EC:1.11.1.15]!K03386|2|4e-26|115|ath:AT1G60740|peroxiredoxin (alkyl hydroperoxide reductase subunit C) [EC:1.11.1.15]	GO:0009060//aerobic respiration;GO:0006979//response to oxidative stress;GO:0046686//response to cadmium ion;GO:0006096//glycolysis	GO:0004601//peroxidase activity;GO:0051920//peroxiredoxin activity	GO:0005759//mitochondrial matrix
gi|474139853|gb|EMS56517.1|	PREDICTED: annexin D1-like [Brachypodium distachyon]	gi|357138070|ref|XP_003570621.1|	-	-	-	-	GO:0009414//response to water deprivation;GO:0009651//response to salt stress;GO:0009409//response to cold;GO:0009408//response to heat;GO:0009639//response to red or far red light	GO:0005509//calcium ion binding;GO:0005544//calcium-dependent phospholipid binding	GO:0043231//intracellular membrane-bounded organelle;GO:0044444//cytoplasmic part
gi|474142167|gb|EMS56572.1|	predicted protein [Hordeum vulgare subsp. vulgare]	gi|326510651|dbj|BAJ87542.1|	FKBP-type peptidyl-prolyl cis-trans isomerases 1	O	Posttranslational modification, protein turnover, chaperones ;	K01802|1|2e-14|75.9|osa:4328090|peptidylprolyl isomerase [EC:5.2.1.8]!K14826|2|5e-14|74.7|cre:CHLREDRAFT_106360|FK506-binding nuclear protein [EC:5.2.1.8]	GO:0000413//protein peptidyl-prolyl isomerization;GO:0006457//protein folding;GO:0042631//cellular response to water deprivation	GO:0003755//peptidyl-prolyl cis-trans isomerase activity;GO:0005528//FK506 binding	GO:0009535//chloroplast thylakoid membrane;GO:0005634//nucleus;GO:0009543//chloroplast thylakoid lumen
gi|474144409|gb|EMS56705.1|	PREDICTED: nuclear transport factor 2-like isoform 1 [Brachypodium distachyon] >gi|357148608|ref|XP_003574831.1| PREDICTED: nuclear transport factor 2-like isoform 2 [Brachypodium distachyon]	gi|357148605|ref|XP_003574830.1|	-	-	-	K12669|1|1e-25|112|aly:ARALYDRAFT_334448|oligosaccharyltransferase complex subunit gamma	GO:0010363//regulation of plant-type hypersensitive response;GO:0015802//basic amino acid transport;GO:0006606//protein import into nucleus;GO:0015696//ammonium transport;GO:0043090//amino acid import;GO:0006820//anion transport;GO:0006862//nucleotide transport;GO:0006612//protein targeting to membrane;GO:0006944//cellular membrane fusion;GO:0043069//negative regulation of programmed cell death;G…	GO:0008565//protein transporter activity;GO:0008536//Ran GTPase binding	GO:0005829//cytosol;GO:0005635//nuclear envelope;GO:0005886//plasma membrane
gi|474145957|gb|EMS56757.1|	thioredoxin-dependent peroxidase [Leymus chinensis]	gi|256708473|gb|ACV20868.1|	Peroxiredoxin	O	Posttranslational modification, protein turnover, chaperones ;	K03386|1|7e-70|260|ath:AT1G60740|peroxiredoxin (alkyl hydroperoxide reductase subunit C) [EC:1.11.1.15]!K11187|2|3e-39|158|cre:CHLREDRAFT_196639|peroxiredoxin 5, atypical 2-Cys peroxiredoxin [EC:1.11.1.15]	GO:0046686//response to cadmium ion;GO:0055114//oxidation-reduction process	GO:0051920//peroxiredoxin activity;GO:0004601//peroxidase activity	GO:0009507//chloroplast;GO:0005886//plasma membrane
gi|474150013|gb|EMS56878.1|	RecName: Full=Photosystem I reaction center subunit II, chloroplastic; AltName: Full=Photosystem I 20 kDa subunit; Short=PSI-D; Flags: Precursor >gi|167085|gb|AAA18567.1| PSI-D subunit [Hordeum vulgare subsp. vulgare]	gi|548603|sp|P36213.1|PSAD_HORVU	-	-	-	K02692|1|5e-69|257|bdi:100826210|photosystem I subunit II	GO:0015979//photosynthesis	-	GO:0010287//plastoglobule;GO:0009941//chloroplast envelope;GO:0009538//photosystem I reaction center;GO:0009535//chloroplast thylakoid membrane
gi|474150406|gb|EMS56905.1|	predicted protein [Hordeum vulgare subsp. vulgare]	gi|326534206|dbj|BAJ89453.1|	-	-	-	-	GO:0006414//translational elongation	GO:0003735//structural constituent of ribosome	GO:0022626//cytosolic ribosome;GO:0005886//plasma membrane;GO:0005634//nucleus
gi|474150494|gb|EMS56913.1|	ribosomal protein S7 [Triticum aestivum]	gi|57471724|gb|AAW50993.1|	-	-	-	K02993|1|1e-102|369|bdi:100822161|small subunit ribosomal protein S7e	GO:0006412//translation	GO:0003735//structural constituent of ribosome	GO:0005730//nucleolus;GO:0022626//cytosolic ribosome;GO:0005886//plasma membrane;GO:0005618//cell wall;GO:0009507//chloroplast
gi|474154141|gb|EMS57067.1|	S-adenosylhomocysteine hydrolase [Triticum monococcum]	gi|115589748|gb|ABJ15733.1|	S-adenosylhomocysteine hydrolase	H	Coenzyme transport and metabolism ;	K01251|1|0.0|682|bdi:100825651|adenosylhomocysteinase [EC:3.3.1.1]	GO:0051788//response to misfolded protein;GO:0009853//photorespiration;GO:0006094//gluconeogenesis;GO:0006346//methylation-dependent chromatin silencing;GO:0006833//water transport;GO:0009793//embryo development ending in seed dormancy;GO:0051049//regulation of transport;GO:0009651//response to salt stress;GO:0080129//proteasome core complex assembly;GO:0048767//root hair elongation;GO:0006972//h…	GO:0000166//nucleotide binding;GO:0004013//adenosylhomocysteinase activity;GO:0005507//copper ion binding	GO:0005774//vacuolar membrane;GO:0048046//apoplast;GO:0005794//Golgi apparatus;GO:0005829//cytosol;GO:0009506//plasmodesma;GO:0005886//plasma membrane
gi|474156787|gb|EMS57138.1|	predicted protein [Hordeum vulgare subsp. vulgare] >gi|326503548|dbj|BAJ86280.1| predicted protein [Hordeum vulgare subsp. vulgare] >gi|326509751|dbj|BAJ87091.1| predicted protein [Hordeum vulgare subsp. vulgare] >gi|326523713|dbj|BAJ93027.1| predicted protein [Hordeum vulgare subsp. vulgare] >gi|326532752|dbj|BAJ89221.1| predicted protein [Hordeum vulgare subsp. vulgare]	gi|326499830|dbj|BAJ90750.1|	F0F1-type ATP synthase, delta subunit (mitochondrial oligomycin sensitivity protein)	C	Energy production and conversion ;	K02113|1|2e-60|229|bdi:100828294|F-type H+-transporting ATPase subunit delta [EC:3.6.3.14]	GO:0042777//plasma membrane ATP synthesis coupled proton transport;GO:0042742//defense response to bacterium;GO:0009773//photosynthetic electron transport in photosystem I;GO:0009409//response to cold;GO:0009772//photosynthetic electron transport in photosystem II	GO:0046933//proton-transporting ATP synthase activity, rotational mechanism	GO:0005739//mitochondrion;GO:0009941//chloroplast envelope;GO:0009535//chloroplast thylakoid membrane;GO:0010287//plastoglobule;GO:0005886//plasma membrane;GO:0010319//stromule
gi|474159921|gb|EMS57248.1|	peroxidase 3 [Triticum monococcum] >gi|193074352|gb|ACF08082.1| class III peroxidase [Triticum aestivum]	gi|57635151|gb|AAW52717.1|	-	-	-	K00430|1|2e-92|337|zma:100125639|peroxidase [EC:1.11.1.7]	GO:0055114//oxidation-reduction process;GO:0006979//response to oxidative stress	GO:0020037//heme binding;GO:0046872//metal ion binding;GO:0004601//peroxidase activity	-
gi|474160132|gb|EMS57266.1|	AT4G13940-like protein, partial [Capsella grandiflora] >gi|345291887|gb|AEN82435.1| AT4G13940-like protein, partial [Capsella grandiflora] >gi|345291889|gb|AEN82436.1| AT4G13940-like protein, partial [Capsella rubella] >gi|345291891|gb|AEN82437.1| AT4G13940-like protein, partial [Capsella rubella] >gi|345291893|gb|AEN82438.1| AT4G13940-like protein, partial [Capsella rubella] >gi|345291895|gb|AEN…	gi|345291885|gb|AEN82434.1|	S-adenosylhomocysteine hydrolase	H	Coenzyme transport and metabolism ;	K01251|1|0.0|849|bdi:100825651|adenosylhomocysteinase [EC:3.3.1.1]	GO:0051788//response to misfolded protein;GO:0009853//photorespiration;GO:0006094//gluconeogenesis;GO:0006346//methylation-dependent chromatin silencing;GO:0006833//water transport;GO:0009793//embryo development ending in seed dormancy;GO:0051049//regulation of transport;GO:0009651//response to salt stress;GO:0080129//proteasome core complex assembly;GO:0048767//root hair elongation;GO:0006972//h…	GO:0000166//nucleotide binding;GO:0004013//adenosylhomocysteinase activity;GO:0005507//copper ion binding	GO:0005774//vacuolar membrane;GO:0048046//apoplast;GO:0005794//Golgi apparatus;GO:0005829//cytosol;GO:0009506//plasmodesma;GO:0005886//plasma membrane
gi|474171341|gb|EMS57576.1|	predicted protein [Hordeum vulgare subsp. vulgare]	gi|326513418|dbj|BAK06949.1|	Sugar kinases, ribokinase family	G	Carbohydrate transport and metabolism ;	K00847|1|9e-104|373|osa:4344497|fructokinase [EC:2.7.1.4]	GO:0006014//D-ribose metabolic process;GO:0016310//phosphorylation;GO:0019252//starch biosynthetic process	GO:0004747//ribokinase activity;GO:0005524//ATP binding;GO:0008865//fructokinase activity	GO:0009507//chloroplast
gi|474177433|gb|EMS57816.1|	PREDICTED: uncharacterized protein LOC100844407 [Brachypodium distachyon]	gi|357114156|ref|XP_003558866.1|	Uncharacterized protein conserved in bacteria	S	Function unknown ;	-	-	-	GO:0009536//plastid
gi|474183470|gb|EMS57821.1|	predicted protein [Hordeum vulgare subsp. vulgare] >gi|326526443|dbj|BAJ97238.1| predicted protein [Hordeum vulgare subsp. vulgare]	gi|326493916|dbj|BAJ85420.1|	-	-	-	K00430|1|1e-148|523|bdi:100839855|peroxidase [EC:1.11.1.7]	GO:0006979//response to oxidative stress;GO:0009651//response to salt stress;GO:0055114//oxidation-reduction process	GO:0046872//metal ion binding;GO:0005515//protein binding;GO:0020037//heme binding;GO:0004601//peroxidase activity	GO:0016023//cytoplasmic membrane-bounded vesicle;GO:0005576//extracellular region
gi|474188932|gb|EMS58032.1|	predicted protein [Hordeum vulgare subsp. vulgare]	gi|326516502|dbj|BAJ92406.1|	Multimeric flavodoxin WrbA	R	General function prediction only ;	K03809|1|7e-105|377|bdi:100824188|Trp repressor binding protein	GO:0055114//oxidation-reduction process;GO:0009733//response to auxin stimulus;GO:0045892//negative regulation of transcription, DNA-dependent	GO:0016655//oxidoreductase activity, acting on NAD(P)H, quinone or similar compound as acceptor;GO:0010181//FMN binding	GO:0016023//cytoplasmic membrane-bounded vesicle;GO:0005773//vacuole;GO:0005886//plasma membrane
gi|474191086|gb|EMS58171.1|	predicted protein [Hordeum vulgare subsp. vulgare]	gi|326511132|dbj|BAJ87580.1|	RNA-binding proteins (RRM domain)	R	General function prediction only ;	K11294|1|1e-26|118|smo:SELMODRAFT_15428|nucleolin!K13201|5|5e-17|87.0|rcu:RCOM_0205670|nucleolysin TIA-1/TIAR	GO:0016226//iron-sulfur cluster assembly;GO:0019288//isopentenyl diphosphate biosynthetic process, mevalonate-independent pathway;GO:0010027//thylakoid membrane organization;GO:0010228//vegetative to reproductive phase transition of meristem;GO:0048481//ovule development;GO:0009793//embryo development ending in seed dormancy	GO:0003723//RNA binding	GO:0009579//thylakoid;GO:0009570//chloroplast stroma
gi|474193413|gb|EMS58229.1|	predicted protein [Hordeum vulgare subsp. vulgare]	gi|326523817|dbj|BAJ93079.1|	Malate/lactate dehydrogenases	C	Energy production and conversion ;	K00026|1|1e-108|390|bdi:100831548|malate dehydrogenase [EC:1.1.1.37]	GO:0009651//response to salt stress;GO:0042742//defense response to bacterium;GO:0009409//response to cold;GO:0006099//tricarboxylic acid cycle;GO:0006972//hyperosmotic response;GO:0006833//water transport;GO:0007030//Golgi organization;GO:0006096//glycolysis;GO:0006094//gluconeogenesis;GO:0046686//response to cadmium ion	GO:0005507//copper ion binding;GO:0030060//L-malate dehydrogenase activity	GO:0005829//cytosol;GO:0005618//cell wall;GO:0005739//mitochondrion;GO:0009507//chloroplast;GO:0005794//Golgi apparatus;GO:0048046//apoplast
gi|474195620|gb|EMS58327.1|	chloroplast photosystem I subunit N [Agrostis canina]	gi|219877910|gb|ACL50605.1|	Protein involved in ribosomal biogenesis, contains PUA domain	J	Translation, ribosomal structure and biogenesis ;	K02701|1|2e-43|173|zma:100304072|photosystem I subunit PsaN!K07565|3|8e-41|164|bdi:100838663|60S ribosome subunit biogenesis protein NIP7	GO:0042255//ribosome assembly;GO:0015979//photosynthesis	GO:0003723//RNA binding;GO:0005516//calmodulin binding	GO:0042651//thylakoid membrane;GO:0005634//nucleus;GO:0009522//photosystem I
gi|474195888|gb|EMS58358.1|	predicted protein [Hordeum vulgare subsp. vulgare] >gi|326528655|dbj|BAJ97349.1| predicted protein [Hordeum vulgare subsp. vulgare]	gi|326516846|dbj|BAJ96415.1|	Glutamate dehydrogenase/leucine dehydrogenase	E	Amino acid transport and metabolism ;	K00261|1|0.0|816|bdi:100828452|glutamate dehydrogenase (NAD(P)+) [EC:1.4.1.3]	GO:0006598//polyamine catabolic process;GO:0055114//oxidation-reduction process;GO:0009651//response to salt stress;GO:0009698//phenylpropanoid metabolic process;GO:0042398//cellular modified amino acid biosynthetic process;GO:0006944//cellular membrane fusion;GO:0048193//Golgi vesicle transport;GO:0046482//para-aminobenzoic acid metabolic process;GO:0046686//response to cadmium ion	GO:0005507//copper ion binding;GO:0008270//zinc ion binding;GO:0050897//cobalt ion binding;GO:0004353//glutamate dehydrogenase [NAD(P)+] activity;GO:0005524//ATP binding;GO:0004352//glutamate dehydrogenase (NAD+) activity	GO:0005739//mitochondrion;GO:0005774//vacuolar membrane;GO:0005794//Golgi apparatus;GO:0005886//plasma membrane
gi|474205192|gb|EMS58691.1|	beta-D-xylosidase [Hordeum vulgare]	gi|18025342|gb|AAK38482.1|	Beta-glucosidase-related glycosidases	G	Carbohydrate transport and metabolism ;	K05349|1|2e-148|523|gmx:100798630|beta-glucosidase [EC:3.2.1.21]!K15920|3|3e-147|520|aly:ARALYDRAFT_496670|beta-D-xylosidase 4 [EC:3.2.1.37]	GO:0010075//regulation of meristem growth;GO:0005975//carbohydrate metabolic process	GO:0004553//hydrolase activity, hydrolyzing O-glycosyl compounds	GO:0009505//plant-type cell wall;GO:0009506//plasmodesma;GO:0009507//chloroplast;GO:0048046//apoplast
gi|474209261|gb|EMS58795.1|	predicted protein [Hordeum vulgare subsp. vulgare] >gi|326511329|dbj|BAJ87678.1| predicted protein [Hordeum vulgare subsp. vulgare] >gi|326525713|dbj|BAJ88903.1| predicted protein [Hordeum vulgare subsp. vulgare] >gi|326526319|dbj|BAJ97176.1| predicted protein [Hordeum vulgare subsp. vulgare]	gi|326494312|dbj|BAJ90425.1|	Co-chaperonin GroES (HSP10)	O	Posttranslational modification, protein turnover, chaperones ;	K04078|1|5e-40|161|cre:CHLREDRAFT_188610|chaperonin GroES	GO:0006094//gluconeogenesis;GO:0006457//protein folding;GO:0019288//isopentenyl diphosphate biosynthetic process, mevalonate-independent pathway;GO:0009651//response to salt stress;GO:0006096//glycolysis;GO:0009658//chloroplast organization;GO:0046686//response to cadmium ion;GO:0009409//response to cold;GO:0019344//cysteine biosynthetic process;GO:0048481//ovule development	GO:0005507//copper ion binding;GO:0005516//calmodulin binding;GO:0005524//ATP binding	GO:0009941//chloroplast envelope;GO:0048046//apoplast;GO:0005829//cytosol;GO:0009570//chloroplast stroma;GO:0009535//chloroplast thylakoid membrane;GO:0005739//mitochondrion
gi|474213532|gb|EMS58952.1|	hypothetical protein ZEAMMB73_137827 [Zea mays]	gi|413951971|gb|AFW84620.1|	Triosephosphate isomerase	G	Carbohydrate transport and metabolism ;	K01803|1|7e-43|172|bdi:100843035|triosephosphate isomerase (TIM) [EC:5.3.1.1]	GO:0008152//metabolic process	GO:0004807//triose-phosphate isomerase activity	-
gi|474216078|gb|EMS59053.1|	TPA: hypothetical protein ZEAMMB73_955694 [Zea mays]	gi|414880718|tpg|DAA57849.1|	-	-	-	K13199|1|2e-78|290|bdi:100831128|plasminogen activator inhibitor 1 RNA-binding protein	-	-	GO:0005739//mitochondrion
gi|474236855|gb|EMS59613.1|	predicted protein [Hordeum vulgare subsp. vulgare] >gi|326515032|dbj|BAJ99877.1| predicted protein [Hordeum vulgare subsp. vulgare]	gi|326500076|dbj|BAJ90873.1|	Ribosomal protein S4 and related proteins	J	Translation, ribosomal structure and biogenesis ;	K02997|1|6e-99|357|bdi:100832181|small subunit ribosomal protein S9e	GO:0006412//translation	GO:0003735//structural constituent of ribosome;GO:0019843//rRNA binding	GO:0005730//nucleolus;GO:0022626//cytosolic ribosome;GO:0005886//plasma membrane;GO:0005618//cell wall;GO:0015935//small ribosomal subunit;GO:0009507//chloroplast
gi|474240764|gb|EMS59771.1|	ribosomal Pr 117, partial [Triticum aestivum]	gi|32400871|gb|AAP80667.1|AF479048_1	Ribosomal protein L14	J	Translation, ribosomal structure and biogenesis ;	K02894|1|2e-76|281|bdi:100826448|large subunit ribosomal protein L23e	GO:0009793//embryo development ending in seed dormancy;GO:0006412//translation	GO:0003735//structural constituent of ribosome	GO:0005730//nucleolus;GO:0022625//cytosolic large ribosomal subunit;GO:0009507//chloroplast;GO:0005739//mitochondrion
gi|474244562|gb|EMS59935.1|	predicted protein [Hordeum vulgare subsp. vulgare] >gi|326506156|dbj|BAJ91317.1| predicted protein [Hordeum vulgare subsp. vulgare]	gi|326503454|dbj|BAJ86233.1|	Prolyl-tRNA synthetase	J	Translation, ribosomal structure and biogenesis ;	K01881|1|0.0|902|bdi:100845525|prolyl-tRNA synthetase [EC:6.1.1.15]	GO:0006433//prolyl-tRNA aminoacylation	GO:0004827//proline-tRNA ligase activity;GO:0005524//ATP binding	GO:0009506//plasmodesma;GO:0016020//membrane;GO:0005829//cytosol
gi|474246095|gb|EMS59993.1|	predicted protein [Hordeum vulgare subsp. vulgare]	gi|326531324|dbj|BAK05013.1|	Phosphomannomutase	G	Carbohydrate transport and metabolism ;	K01840|1|3e-76|283|osa:4341038|phosphomannomutase [EC:5.4.2.8]	GO:0006048//UDP-N-acetylglucosamine biosynthetic process;GO:0042631//cellular response to water deprivation;GO:0000023//maltose metabolic process;GO:0019252//starch biosynthetic process	GO:0004610//phosphoacetylglucosamine mutase activity;GO:0004615//phosphomannomutase activity	GO:0005829//cytosol;GO:0009570//chloroplast stroma
gi|474246507|gb|EMS60005.1|	predicted protein [Hordeum vulgare subsp. vulgare] >gi|326505984|dbj|BAJ91231.1| predicted protein [Hordeum vulgare subsp. vulgare]	gi|326489899|dbj|BAJ94023.1|	Ribosomal protein L15	J	Translation, ribosomal structure and biogenesis ;	K02876|1|3e-82|301|bdi:100827203|large subunit ribosomal protein L15	GO:0006354//DNA-dependent transcription, elongation;GO:0006412//translation	GO:0003735//structural constituent of ribosome	GO:0009941//chloroplast envelope;GO:0000311//plastid large ribosomal subunit;GO:0009570//chloroplast stroma
gi|474249381|gb|EMS60125.1|	predicted protein [Hordeum vulgare subsp. vulgare] >gi|326508404|dbj|BAJ99469.1| predicted protein [Hordeum vulgare subsp. vulgare] >gi|326514912|dbj|BAJ99817.1| predicted protein [Hordeum vulgare subsp. vulgare]	gi|326490902|dbj|BAJ90118.1|	Cysteine protease	O	Posttranslational modification, protein turnover, chaperones ;	K01363|1|3e-129|459|bdi:100830781|cathepsin B [EC:3.4.22.1]	GO:0006508//proteolysis;GO:0050790//regulation of catalytic activity	GO:0004197//cysteine-type endopeptidase activity	GO:0005773//vacuole
gi|474249697|gb|EMS60130.1|	PREDICTED: peroxidase 5-like [Brachypodium distachyon]	gi|357140928|ref|XP_003572009.1|	-	-	-	K00430|1|5e-57|220|gmx:100803114|peroxidase [EC:1.11.1.7]	-	GO:0005488//binding;GO:0004601//peroxidase activity	GO:0016023//cytoplasmic membrane-bounded vesicle;GO:0005739//mitochondrion
gi|474256124|gb|EMS60363.1|	Superoxide dismutase 2, putative, expressed [Oryza sativa Japonica Group]	gi|108706878|gb|ABF94673.1|	Cu/Zn superoxide dismutase	P	Inorganic ion transport and metabolism ;	K04565|1|4e-43|171|bdi:100828127|Cu/Zn superoxide dismutase [EC:1.15.1.1]	GO:0006801//superoxide metabolic process;GO:0055114//oxidation-reduction process;GO:0006979//response to oxidative stress	GO:0046872//metal ion binding;GO:0004784//superoxide dismutase activity	GO:0005777//peroxisome;GO:0005773//vacuole
gi|474262519|gb|EMS60592.1|	aldehyde dehydrogenase 7b, partial [Lolium perenne]	gi|375152084|gb|AFA36500.1|	NAD-dependent aldehyde dehydrogenases	C	Energy production and conversion ;	K14085|1|0.0|965|bdi:100831288|aldehyde dehydrogenase family 7 member A1 [EC:1.2.1.31 1.2.1.8 1.2.1.3]	GO:0009737//response to abscisic acid stimulus;GO:0009269//response to desiccation;GO:0009651//response to salt stress;GO:0055114//oxidation-reduction process	GO:0016620//oxidoreductase activity, acting on the aldehyde or oxo group of donors, NAD or NADP as acceptor	-
gi|474264748|gb|EMS60656.1|	eukaryotic translation initiation factor 3 subunit g [Triticum aestivum]	gi|49237623|gb|AAT58031.1|	RNA-binding proteins (RRM domain)	R	General function prediction only ;	K03248|1|4e-111|398|bdi:100845086|translation initiation factor 3 subunit G	GO:0006413//translational initiation;GO:0006511//ubiquitin-dependent protein catabolic process;GO:0051788//response to misfolded protein;GO:0006606//protein import into nucleus;GO:0000398//mRNA splicing, via spliceosome;GO:0080129//proteasome core complex assembly;GO:0009853//photorespiration	GO:0003743//translation initiation factor activity	GO:0005852//eukaryotic translation initiation factor 3 complex;GO:0005886//plasma membrane
gi|474267216|gb|EMS60740.1|	predicted protein [Hordeum vulgare subsp. vulgare]	gi|326495120|dbj|BAJ85656.1|	-	-	-	K07562|1|1e-63|241|sbi:SORBI_03g046345|nonsense-mediated mRNA decay protein 3!K14945|2|6e-10|63.2|rcu:RCOM_0126290|protein quaking	-	-	GO:0005739//mitochondrion;GO:0009706//chloroplast inner membrane
gi|474268462|gb|EMS60786.1|	predicted protein [Hordeum vulgare subsp. vulgare]	gi|326491679|dbj|BAJ94317.1|	Beta-glucosidase-related glycosidases	G	Carbohydrate transport and metabolism ;	K15920|1|5e-160|562|sbi:SORBI_06g030270|beta-D-xylosidase 4 [EC:3.2.1.37]!K05349|3|1e-157|555|vvi:100252178|beta-glucosidase [EC:3.2.1.21]	GO:0005975//carbohydrate metabolic process	GO:0009044//xylan 1,4-beta-xylosidase activity	GO:0005576//extracellular region;GO:0005774//vacuolar membrane;GO:0005886//plasma membrane
gi|474271060|gb|EMS60884.1|	hypothetical protein OsJ_17411 [Oryza sativa Japonica Group]	gi|222630476|gb|EEE62608.1|	-	-	-	K02866|1|5e-18|90.1|osa:4332737|large subunit ribosomal protein L10e	-	GO:0003993//acid phosphatase activity	-
gi|474271185|gb|EMS60898.1|	chlorophyll a/b-binding protein [Hordeum vulgare subsp. vulgare]	gi|3153151|emb|CAA06961.1|	-	-	-	K08915|1|3e-108|388|bdi:100834994|light-harvesting complex II chlorophyll a/b binding protein 4	GO:0009765//photosynthesis, light harvesting;GO:0009637//response to blue light;GO:0010218//response to far red light;GO:0010114//response to red light	-	GO:0010287//plastoglobule;GO:0009941//chloroplast envelope;GO:0009535//chloroplast thylakoid membrane
gi|474271354|gb|EMS60910.1|	predicted protein [Hordeum vulgare subsp. vulgare] >gi|326501432|dbj|BAK02505.1| predicted protein [Hordeum vulgare subsp. vulgare]	gi|326488243|dbj|BAJ93790.1|	-	-	-	-	GO:0009793//embryo development ending in seed dormancy	-	GO:0005783//endoplasmic reticulum
gi|474274479|gb|EMS61040.1|	PREDICTED: photosystem II stability/assembly factor HCF136, chloroplastic-like [Brachypodium distachyon]	gi|357117071|ref|XP_003560298.1|	Uncharacterized protein related to plant photosystem II stability/assembly factor	R	General function prediction only ;	-	GO:0006098//pentose-phosphate shunt;GO:0010218//response to far red light;GO:0042744//hydrogen peroxide catabolic process;GO:0016117//carotenoid biosynthetic process;GO:0035304//regulation of protein dephosphorylation;GO:0010114//response to red light;GO:0010207//photosystem II assembly;GO:0009902//chloroplast relocation;GO:0015995//chlorophyll biosynthetic process;GO:0010304//PSII associated lig…	-	GO:0009941//chloroplast envelope;GO:0030095//chloroplast photosystem II;GO:0009533//chloroplast stromal thylakoid;GO:0009543//chloroplast thylakoid lumen
gi|474288286|gb|EMS61233.1|	PREDICTED: GTP-binding protein TypA/BipA homolog [Brachypodium distachyon]	gi|357142564|ref|XP_003572614.1|	Predicted membrane GTPase involved in stress response	T	Signal transduction mechanisms ;	K06207|1|3e-75|279|sbi:SORBI_04g011160|GTP-binding protein	GO:0000302//response to reactive oxygen species;GO:0010468//regulation of gene expression;GO:0031425//chloroplast RNA processing;GO:0006414//translational elongation;GO:0006184//GTP catabolic process	GO:0003746//translation elongation factor activity;GO:0003924//GTPase activity;GO:0005525//GTP binding	GO:0009570//chloroplast stroma;GO:0005886//plasma membrane
gi|474292610|gb|EMS61345.1|	putative Td650 protein [Triticum durum]	gi|238802280|emb|CAP74531.1|	Catalase	P	Inorganic ion transport and metabolism ;	K03781|1|0.0|962|bdi:100839582|catalase [EC:1.11.1.6]	GO:0009648//photoperiodism;GO:0042744//hydrogen peroxide catabolic process;GO:0055114//oxidation-reduction process;GO:0008219//cell death;GO:0009409//response to cold;GO:0045454//cell redox homeostasis;GO:0009737//response to abscisic acid stimulus;GO:0009970//cellular response to sulfate starvation;GO:0006995//cellular response to nitrogen starvation;GO:0046686//response to cadmium ion;GO:001603…	GO:0050897//cobalt ion binding;GO:0004096//catalase activity;GO:0020037//heme binding	GO:0005618//cell wall;GO:0005739//mitochondrion;GO:0009941//chloroplast envelope;GO:0009570//chloroplast stroma;GO:0005773//vacuole;GO:0022626//cytosolic ribosome;GO:0009514//glyoxysome;GO:0005886//plasma membrane;GO:0010319//stromule;GO:0048046//apoplast
gi|474301513|gb|EMS61612.1|	TPA: hypothetical protein ZEAMMB73_415758 [Zea mays]	gi|414864962|tpg|DAA43519.1|	Predicted GTPase	R	General function prediction only ;	K06944|1|9e-180|627|osa:4343980|	GO:0006184//GTP catabolic process	GO:0019003//GDP binding;GO:0003924//GTPase activity;GO:0005525//GTP binding	GO:0005829//cytosol
gi|474305195|gb|EMS61726.1|	predicted protein [Hordeum vulgare subsp. vulgare]	gi|326491903|dbj|BAJ98176.1|	Dienelactone hydrolase and related enzymes	Q	Secondary metabolites biosynthesis, transport and catabolism ;	K01061|1|1e-59|227|bdi:100822628|carboxymethylenebutenolidase [EC:3.1.1.45]	-	-	GO:0044424//intracellular part
gi|474305481|gb|EMS61741.1|	PREDICTED: probable ADP-ribosylation factor GTPase-activating protein AGD11-like [Brachypodium distachyon]	gi|357122721|ref|XP_003563063.1|	Ca2+-dependent lipid-binding protein, contains C2 domain	R	General function prediction only ;	-	-	-
gi|474305604|gb|EMS61757.1|	group 3 late embryogenesis abundant protein [Triticum aestivum] >gi|393689044|gb|AFN10738.1| stress responsive protein 3 [Triticum aestivum]	gi|320526040|gb|ADW41578.1|	-	-	-	-	-	-
gi|474305605|gb|EMS61758.1|	cold acclimation protein WCOR615 [Triticum aestivum]	gi|1657857|gb|AAB18208.1|	-	-	-	-	-	-
gi|474314964|gb|EMS62069.1|	cytochrome b6 [Hordeum vulgare subsp. vulgare] >gi|118201070|gb|ABK79441.1| cytochrome b6 [Hordeum vulgare subsp. vulgare]	gi|118430416|ref|YP_874682.1|	Cytochrome b subunit of the bc complex	C	Energy production and conversion ;	K02635|1|7e-130|460|bdi:6439849|cytochrome b6	GO:0022904//respiratory electron transport chain;GO:0015979//photosynthesis	GO:0016491//oxidoreductase activity;GO:0005506//iron ion binding;GO:0020037//heme binding;GO:0045158//electron transporter, transferring electrons within cytochrome b6/f complex of photosystem II activity	GO:0016021//integral to membrane;GO:0009535//chloroplast thylakoid membrane
gi|474317533|gb|EMS62178.1|	hypothetical protein ZEAMMB73_421614 [Zea mays]	gi|413952539|gb|AFW85188.1|	1-deoxy-D-xylulose 5-phosphate reductoisomerase	I	Lipid transport and metabolism ;	K00099|1|0.0|820|bdi:100836028|1-deoxy-D-xylulose-5-phosphate reductoisomerase [EC:1.1.1.267]	GO:0055114//oxidation-reduction process;GO:0019288//isopentenyl diphosphate biosynthetic process, mevalonate-independent pathway;GO:0016114//terpenoid biosynthetic process;GO:0046686//response to cadmium ion	GO:0046872//metal ion binding;GO:0030604//1-deoxy-D-xylulose-5-phosphate reductoisomerase activity;GO:0070402//NADPH binding;GO:0016853//isomerase activity	GO:0009570//chloroplast stroma
gi|474323734|gb|EMS62371.1|	beta-glucosidase [Triticum aestivum]	gi|295841389|dbj|BAJ07108.1|	Beta-glucosidase/6-phospho-beta-glucosidase/beta-galactosidase	G	Carbohydrate transport and metabolism ;	K01188|1|1e-128|458|sbi:SORBI_06g019840|beta-glucosidase [EC:3.2.1.21]	GO:0005975//carbohydrate metabolic process	GO:0043169//cation binding;GO:0008422//beta-glucosidase activity	GO:0009536//plastid
gi|474327025|gb|EMS62510.1|	predicted protein [Hordeum vulgare subsp. vulgare]	gi|326512946|dbj|BAK03380.1|	-	-	-	-	GO:0042147//retrograde transport, endosome to Golgi	-	GO:0005829//cytosol;GO:0009507//chloroplast
gi|474330238|gb|EMS62589.1|	hypothetical protein OsI_38745 [Oryza sativa Indica Group] >gi|125579740|gb|EAZ20886.1| hypothetical protein OsJ_36525 [Oryza sativa Japonica Group]	gi|125537045|gb|EAY83533.1|	-	-	-	K02717|1|2e-12|70.5|smo:SELMODRAFT_74043|photosystem II oxygen-evolving enhancer protein 2	GO:0015979//photosynthesis	GO:0005509//calcium ion binding	GO:0009543//chloroplast thylakoid lumen;GO:0019898//extrinsic to membrane;GO:0009570//chloroplast stroma;GO:0009535//chloroplast thylakoid membrane;GO:0009654//oxygen evolving complex
gi|474350439|gb|EMS62963.1|	Voltage dependent anion channel (VDAC) [Triticum aestivum]	gi|558650|emb|CAA57647.1|	-	-	-	K15040|1|3e-95|348|bdi:100832446|voltage-dependent anion channel protein 2	GO:0006820//anion transport	-	-
gi|474350516|gb|EMS62975.1|	predicted protein [Hordeum vulgare subsp. vulgare]	gi|326493688|dbj|BAJ85305.1|	ATP-dependent Zn proteases	O	Posttranslational modification, protein turnover, chaperones ;	K03798|1|0.0|713|bdi:100842727|cell division protease FtsH [EC:3.4.24.-]	GO:0006098//pentose-phosphate shunt;GO:0051301//cell division;GO:0010304//PSII associated light-harvesting complex II catabolic process;GO:0010206//photosystem II repair;GO:0006508//proteolysis;GO:0006200//ATP catabolic process;GO:0010205//photoinhibition	GO:0005515//protein binding;GO:0008270//zinc ion binding;GO:0004176//ATP-dependent peptidase activity;GO:0004222//metalloendopeptidase activity;GO:0005524//ATP binding	GO:0009941//chloroplast envelope;GO:0031977//thylakoid lumen;GO:0009535//chloroplast thylakoid membrane
gi|474353901|gb|EMS63098.1|	predicted protein [Hordeum vulgare subsp. vulgare]	gi|326532650|dbj|BAJ89170.1|	-	-	-	K14677|1|2e-07|53.5|aly:ARALYDRAFT_327784|aminoacylase [EC:3.5.1.14]	-	-
gi|474360336|gb|EMS63298.1|	predicted protein [Hordeum vulgare subsp. vulgare]	gi|326506328|dbj|BAJ86482.1|	Uncharacterized low-complexity proteins	S	Function unknown ;	-	GO:0006098//pentose-phosphate shunt;GO:0042742//defense response to bacterium;GO:0009409//response to cold;GO:0019288//isopentenyl diphosphate biosynthetic process, mevalonate-independent pathway;GO:0015995//chlorophyll biosynthetic process;GO:0016117//carotenoid biosynthetic process;GO:0006636//unsaturated fatty acid biosynthetic process;GO:0015979//photosynthesis;GO:0043085//positive regulation…	GO:0005515//protein binding	GO:0009535//chloroplast thylakoid membrane;GO:0009543//chloroplast thylakoid lumen
gi|474369383|gb|EMS63725.1|	predicted protein [Hordeum vulgare subsp. vulgare]	gi|326489099|dbj|BAK01533.1|	Peptide methionine sulfoxide reductase	O	Posttranslational modification, protein turnover, chaperones ;	K02214|1|0.0|997|bdi:100834514|cell division control protein 7 [EC:2.7.11.1]	-	GO:0016301//kinase activity	-
gi|474370181|gb|EMS63796.1|	predicted protein [Hordeum vulgare subsp. vulgare] >gi|326528489|dbj|BAJ93426.1| predicted protein [Hordeum vulgare subsp. vulgare]	gi|326511874|dbj|BAJ92081.1|	-	-	-	K13473|1|1e-92|338|osa:4331523|chitin elicitor-binding protein!K13429|3|1e-09|62.8|ppp:PHYPADRAFT_1279|chitin elicitor receptor kinase 1	GO:0016998//cell wall macromolecule catabolic process	-	GO:0016023//cytoplasmic membrane-bounded vesicle
gi|474375257|gb|EMS64136.1|	chlorophyll a/b-binding protein precursor [Hordeum vulgare]	gi|9624495|gb|AAF90200.1|AF287276_2	-	-	-	K08910|1|1e-113|406|zma:100284001|light-harvesting complex I chlorophyll a/b binding protein 4	GO:0018298//protein-chromophore linkage;GO:0009765//photosynthesis, light harvesting;GO:0080167//response to karrikin	GO:0016168//chlorophyll binding;GO:0046872//metal ion binding	GO:0009522//photosystem I;GO:0005739//mitochondrion;GO:0016021//integral to membrane;GO:0009941//chloroplast envelope;GO:0009535//chloroplast thylakoid membrane;GO:0009523//photosystem II;GO:0010287//plastoglobule
gi|474375361|gb|EMS64157.1|	predicted protein [Hordeum vulgare subsp. vulgare]	gi|326533304|dbj|BAJ93624.1|	4-hydroxyphenylpyruvate dioxygenase and related hemolysins	ER	Amino acid transport and metabolism ; General function prediction only ;	K00457|1|5e-124|441|bdi:100841334|4-hydroxyphenylpyruvate dioxygenase [EC:1.13.11.27]	GO:0055114//oxidation-reduction process;GO:0010189//vitamin E biosynthetic process;GO:0016117//carotenoid biosynthetic process;GO:0010236//plastoquinone biosynthetic process;GO:0009072//aromatic amino acid family metabolic process	GO:0003868//4-hydroxyphenylpyruvate dioxygenase activity;GO:0046872//metal ion binding;GO:0042802//identical protein binding	GO:0005829//cytosol;GO:0005739//mitochondrion;GO:0009507//chloroplast
gi|474378287|gb|EMS64351.1|	predicted protein [Hordeum vulgare subsp. vulgare]	gi|326509649|dbj|BAJ87040.1|	Predicted UDP-glucose 6-dehydrogenase	M	Cell wall/membrane/envelope biogenesis ;	K00012|1|0.0|939|bdi:100840467|UDPglucose 6-dehydrogenase [EC:1.1.1.22]	GO:0055114//oxidation-reduction process	GO:0051287//NAD binding;GO:0003979//UDP-glucose 6-dehydrogenase activity	GO:0016023//cytoplasmic membrane-bounded vesicle;GO:0005618//cell wall;GO:0005634//nucleus;GO:0005829//cytosol
gi|474379603|gb|EMS64456.1|	ribosomal protein S7 [Zea mays] >gi|11467269|ref|NP_043101.1| ribosomal protein S7 [Zea mays] >gi|48478721|ref|YP_024328.1| ribosomal protein S7 [Saccharum hybrid cultivar SP-80-3280] >gi|48478744|ref|YP_024352.1| ribosomal protein S7 [Saccharum hybrid cultivar SP-80-3280] >gi|50812582|ref|YP_054684.1| ribosomal protein S7 [Saccharum hybrid cultivar NCo 310] >gi|50812608|ref|YP_054709.1| ribosoma…	gi|11467245|ref|NP_043077.1|	Ribosomal protein S7	J	Translation, ribosomal structure and biogenesis ;	K02992|1|4e-86|313|bdi:6439812|small subunit ribosomal protein S7	GO:0032940//secretion by cell;GO:0006412//translation	GO:0003735//structural constituent of ribosome;GO:0019843//rRNA binding	GO:0005763//mitochondrial small ribosomal subunit;GO:0016023//cytoplasmic membrane-bounded vesicle;GO:0009507//chloroplast;GO:0009579//thylakoid;GO:0016020//membrane
gi|474379890|gb|EMS64517.1|	predicted protein [Hordeum vulgare subsp. vulgare]	gi|326502024|dbj|BAK06504.1|	Molecular chaperone GrpE (heat shock protein)	O	Posttranslational modification, protein turnover, chaperones ;	K03687|1|1e-112|404|bdi:100822460|molecular chaperone GrpE	GO:0006457//protein folding	GO:0051087//chaperone binding;GO:0005507//copper ion binding;GO:0000774//adenyl-nucleotide exchange factor activity;GO:0016853//isomerase activity;GO:0042803//protein homodimerization activity	GO:0005759//mitochondrial matrix;GO:0009570//chloroplast stroma;GO:0009579//thylakoid
gi|474385045|gb|EMS64886.1|	predicted protein [Hordeum vulgare subsp. vulgare]	gi|326488465|dbj|BAJ93901.1|	Trypsin-like serine proteases, typically periplasmic, contain C-terminal PDZ domain	O	Posttranslational modification, protein turnover, chaperones ;	K01362|1|2e-169|593|ath:AT5G39830|[EC:3.4.21.-]	GO:0055114//oxidation-reduction process;GO:0010027//thylakoid membrane organization;GO:0006508//proteolysis;GO:0000023//maltose metabolic process;GO:0019252//starch biosynthetic process;GO:0010206//photosystem II repair;GO:0019761//glucosinolate biosynthetic process	GO:0032440//2-alkenal reductase [NAD(P)] activity;GO:0004252//serine-type endopeptidase activity	GO:0009543//chloroplast thylakoid lumen
gi|474386176|gb|EMS64958.1|	RecName: Full=HMG1/2-like protein >gi|21803|emb|CAA77641.1| high mobility group protein [Triticum aestivum] >gi|114145392|dbj|BAF30985.1| high mobility globular protein [Triticum aestivum]	gi|729738|sp|P40621.1|HMGL_WHEAT	Chromatin-associated proteins containing the HMG domain	B	Chromatin structure and dynamics ;	K10802|1|2e-30|129|bdi:100838667|high mobility group protein B1	GO:0007030//Golgi organization;GO:0006833//water transport;GO:0006333//chromatin assembly or disassembly;GO:0046686//response to cadmium ion;GO:0006972//hyperosmotic response;GO:0006096//glycolysis;GO:0009651//response to salt stress;GO:0009266//response to temperature stimulus	GO:0003700//sequence-specific DNA binding transcription factor activity;GO:0003677//DNA binding;GO:0003682//chromatin binding;GO:0030527//structural constituent of chromatin	GO:0000785//chromatin;GO:0005634//nucleus
gi|474386226|gb|EMS64962.1|	cysteine proteinase [Zea mays]	gi|559532|emb|CAA57675.1|	Cysteine protease	O	Posttranslational modification, protein turnover, chaperones ;	K01376|1|2e-112|403|osa:4329339|[EC:3.4.22.-]!K01373|3|4e-55|213|pop:POPTR_886026|cathepsin F [EC:3.4.22.41]	GO:0009628//response to abiotic stimulus;GO:0006950//response to stress	GO:0008233//peptidase activity	GO:0016023//cytoplasmic membrane-bounded vesicle
gi|474386505|gb|EMS65013.1|	putative glycosyltransferase [Hordeum vulgare subsp. vulgare]	gi|22138771|emb|CAD43086.1|	Glycosyl transferases, related to UDP-glucuronosyltransferase	GC	Carbohydrate transport and metabolism ; Energy production and conversion ;	K13496|1|2e-65|248|ath:AT2G36770|UDP-glucosyl transferase 73C [EC:2.4.1.-]	GO:0032940//secretion by cell;GO:0051707//response to other organism;GO:0008152//metabolic process	GO:0010294//abscisic acid glucosyltransferase activity;GO:0080043//quercetin 3-O-glucosyltransferase activity;GO:0080044//quercetin 7-O-glucosyltransferase activity	GO:0016023//cytoplasmic membrane-bounded vesicle
gi|474389514|gb|EMS65221.1|	predicted protein [Hordeum vulgare subsp. vulgare]	gi|326497945|dbj|BAJ94835.1|	La protein, small RNA-binding pol III transcript stabilizing protein and related La-motif-containing proteins involved in translation	OJ	Posttranslational modification, protein turnover, chaperones ; Translation, ribosomal structure and biogenesis ;	K11090|1|4e-131|466|bdi:100820966|lupus La protein	-	GO:1901363//heterocyclic compound binding;GO:0097159//organic cyclic compound binding	GO:0044424//intracellular part
gi|474391068|gb|EMS65343.1|	PREDICTED: GTPase Era-like [Brachypodium distachyon]	gi|357132500|ref|XP_003567868.1|	GTPase	R	General function prediction only ;	K03595|1|0.0|648|bdi:100839087|GTP-binding protein Era	GO:0045036//protein targeting to chloroplast;GO:0009793//embryo development ending in seed dormancy;GO:0019288//isopentenyl diphosphate biosynthetic process, mevalonate-independent pathway;GO:0006184//GTP catabolic process;GO:0016226//iron-sulfur cluster assembly;GO:0007264//small GTPase mediated signal transduction;GO:0042274//ribosomal small subunit biogenesis;GO:0045893//positive regulation of…	GO:0005525//GTP binding;GO:0070181//SSU rRNA binding;GO:0003924//GTPase activity	GO:0009507//chloroplast;GO:0005886//plasma membrane
gi|474392142|gb|EMS65458.1|	hypothetical protein SORBIDRAFT_09g015940 [Sorghum bicolor] >gi|241946185|gb|EES19330.1| hypothetical protein SORBIDRAFT_09g015940 [Sorghum bicolor]	gi|242090135|ref|XP_002440900.1|	-	-	-	-	-	-	GO:0005829//cytosol;GO:0009506//plasmodesma
gi|474393592|gb|EMS65560.1|	thioredoxin F-type, chloroplast precursor,putative, expressed [Triticum aestivum]	gi|300681437|emb|CBH32529.1|	Thiol-disulfide isomerase and thioredoxins	OC	Posttranslational modification, protein turnover, chaperones ; Energy production and conversion ;	K03671|1|5e-45|180|gmx:100499776|thioredoxin 1	-	-	GO:0009507//chloroplast
gi|474394838|gb|EMS65615.1|	predicted protein [Hordeum vulgare subsp. vulgare]	gi|326493498|dbj|BAJ85210.1|	Signal transduction histidine kinase	T	Signal transduction mechanisms ;	K00898|1|0.0|676|bdi:100822823|pyruvate dehydrogenase kinase [EC:2.7.11.2]	GO:0023014//signal transduction by phosphorylation;GO:0000160//phosphorelay signal transduction system;GO:0018106//peptidyl-histidine phosphorylation	GO:0009927//histidine phosphotransfer kinase activity;GO:0000155//phosphorelay sensor kinase activity;GO:0005524//ATP binding;GO:0004740//pyruvate dehydrogenase (acetyl-transferring) kinase activity	-
gi|474396577|gb|EMS65756.1|	predicted protein [Hordeum vulgare subsp. vulgare]	gi|326497973|dbj|BAJ94849.1|	-	-	-	-	-	-
gi|474399084|gb|EMS65921.1|	predicted protein [Hordeum vulgare subsp. vulgare]	gi|326496260|dbj|BAJ94592.1|	-	-	-	K13210|1|4e-155|546|bdi:100835547|far upstream element-binding protein	-	-
gi|474399216|gb|EMS65947.1|	cathepsin B [Triticum aestivum]	gi|21697|emb|CAA46813.1|	-	-	-	K01363|1|8e-115|411|bdi:100830781|cathepsin B [EC:3.4.22.1]	-	-	GO:0005829//cytosol;GO:0005773//vacuole
gi|474407512|gb|EMS66632.1|	hypothetical protein [Zea mays] >gi|414589574|tpg|DAA40145.1| TPA: hypothetical protein ZEAMMB73_637193 [Zea mays] >gi|414589575|tpg|DAA40146.1| TPA: hypothetical protein ZEAMMB73_637193 [Zea mays]	gi|195604302|gb|ACG23981.1|	Co-chaperonin GroES (HSP10)	O	Posttranslational modification, protein turnover, chaperones ;	K04078|1|2e-30|130|cre:CHLREDRAFT_188610|chaperonin GroES	GO:0006094//gluconeogenesis;GO:0019288//isopentenyl diphosphate biosynthetic process, mevalonate-independent pathway;GO:0009651//response to salt stress;GO:0006096//glycolysis;GO:0009658//chloroplast organization;GO:0046686//response to cadmium ion;GO:0009409//response to cold;GO:0019344//cysteine biosynthetic process;GO:0048481//ovule development	GO:0005507//copper ion binding;GO:0005516//calmodulin binding	GO:0009941//chloroplast envelope;GO:0048046//apoplast;GO:0005829//cytosol;GO:0009570//chloroplast stroma;GO:0009535//chloroplast thylakoid membrane;GO:0005739//mitochondrion
gi|474410931|gb|EMS66824.1|	predicted protein [Hordeum vulgare subsp. vulgare]	gi|326516106|dbj|BAJ88076.1|	-	-	-	-	GO:0009965//leaf morphogenesis;GO:0030154//cell differentiation;GO:0045893//positive regulation of transcription, DNA-dependent	-	GO:0009523//photosystem II;GO:0009507//chloroplast
gi|474413223|gb|EMS66985.1|	predicted protein [Hordeum vulgare subsp. vulgare]	gi|326530424|dbj|BAJ97638.1|	-	-	-	K00430|1|4e-147|518|bdi:100841879|peroxidase [EC:1.11.1.7]	GO:0055114//oxidation-reduction process;GO:0006979//response to oxidative stress	GO:0020037//heme binding;GO:0046872//metal ion binding;GO:0004601//peroxidase activity	GO:0048046//apoplast;GO:0005618//cell wall
gi|474413270|gb|EMS66997.1|	papain-like cysteine proteinase [Hordeum vulgare subsp. vulgare]	gi|194352766|emb|CAQ00111.1|	Cysteine protease	O	Posttranslational modification, protein turnover, chaperones ;	K01365|1|3e-63|240|rcu:RCOM_1043080|cathepsin L [EC:3.4.22.15]	-	-
gi|474414309|gb|EMS67062.1|	predicted protein [Hordeum vulgare subsp. vulgare]	gi|326503752|dbj|BAJ86382.1|	-	-	-	-	GO:0022900//electron transport chain	GO:0005507//copper ion binding;GO:0009055//electron carrier activity	-
gi|474416114|gb|EMS67175.1|	uncharacterized protein LOC100216896 [Zea mays] >gi|413922592|gb|AFW62524.1| 40S ribosomal protein S14 [Zea mays]	gi|219362517|ref|NP_001136755.1|	Ribosomal protein S11	J	Translation, ribosomal structure and biogenesis ;	K02955|1|8e-67|250|bdi:100838855|small subunit ribosomal protein S14e	GO:0006412//translation	GO:0003735//structural constituent of ribosome	GO:0005730//nucleolus;GO:0022626//cytosolic ribosome;GO:0005886//plasma membrane;GO:0009507//chloroplast
gi|474416348|gb|EMS67216.1|	predicted protein [Populus trichocarpa] >gi|222843474|gb|EEE81021.1| predicted protein [Populus trichocarpa]	gi|224065270|ref|XP_002301748.1|	Predicted Zn-dependent peptidases	R	General function prediction only ;	K01412|1|9e-09|60.5|osa:4332040|mitochondrial processing peptidase [EC:3.4.24.64]!K01408|2|3e-08|58.5|ppp:PHYPADRAFT_142583|insulysin [EC:3.4.24.56]	GO:0009793//embryo development ending in seed dormancy;GO:0006508//proteolysis	GO:0046872//metal ion binding;GO:0004222//metalloendopeptidase activity	GO:0009570//chloroplast stroma;GO:0005739//mitochondrion
gi|474416488|gb|EMS67244.1|	hypothetical protein, partial [Lolium perenne]	gi|374921973|gb|AFA26164.1|	-	-	-	-	-	-	GO:0016023//cytoplasmic membrane-bounded vesicle
gi|474423520|gb|EMS67617.1|	PREDICTED: coatomer subunit beta-2-like isoform 2 [Brachypodium distachyon]	gi|357131488|ref|XP_003567369.1|	Vesicle coat complex, various subunits	U	Intracellular trafficking, secretion, and vesicular transport ;	-	GO:0016192//vesicle-mediated transport;GO:0006886//intracellular protein transport	GO:0005198//structural molecule activity	GO:0030126//COPI vesicle coat
gi|474423530|gb|EMS67619.1|	predicted protein [Hordeum vulgare subsp. vulgare]	gi|326517553|dbj|BAK03695.1|	Pyruvate/2-oxoglutarate dehydrogenase complex, dihydrolipoamide dehydrogenase (E3) component, and related enzymes	C	Energy production and conversion ;	K00382|1|0.0|668|bdi:100830109|dihydrolipoamide dehydrogenase [EC:1.8.1.4]	GO:0022900//electron transport chain;GO:0009416//response to light stimulus;GO:0045454//cell redox homeostasis;GO:0046686//response to cadmium ion	GO:0005507//copper ion binding;GO:0008270//zinc ion binding;GO:0050897//cobalt ion binding;GO:0005524//ATP binding;GO:0050660//flavin adenine dinucleotide binding;GO:0004148//dihydrolipoyl dehydrogenase activity;GO:0015036//disulfide oxidoreductase activity	GO:0005747//mitochondrial respiratory chain complex I;GO:0009507//chloroplast;GO:0048046//apoplast
gi|474423649|gb|EMS67635.1|	predicted protein [Hordeum vulgare subsp. vulgare]	gi|326490063|dbj|BAJ94105.1|	Carboxypeptidase C (cathepsin A)	E	Amino acid transport and metabolism ;	K13289|1|3e-131|466|rcu:RCOM_0962680|cathepsin A (carboxypeptidase C) [EC:3.4.16.5]	GO:0006508//proteolysis	GO:0004185//serine-type carboxypeptidase activity	GO:0016023//cytoplasmic membrane-bounded vesicle
gi|474423664|gb|EMS67637.1|	arginine/serine-rich splicing factor RS2Z34 transcript V [Sorghum bicolor]	gi|448878310|gb|AGE46118.1|	-	-	-	K12896|1|2e-48|191|bdi:100842128|splicing factor, arginine/serine-rich 7	-	-	GO:0005739//mitochondrion
gi|474438368|gb|EMS68280.1|	lipid transfer protein [Triticum aestivum]	gi|82780752|gb|ABB90545.1|	-	-	-	-	GO:0006869//lipid transport	GO:0008289//lipid binding	GO:0016023//cytoplasmic membrane-bounded vesicle;GO:0005886//plasma membrane;GO:0031225//anchored to membrane
gi|474440995|gb|EMS68413.1|	predicted protein [Hordeum vulgare subsp. vulgare] >gi|326516054|dbj|BAJ88050.1| predicted protein [Hordeum vulgare subsp. vulgare]	gi|326491721|dbj|BAJ94338.1|	Phosphoenolpyruvate carboxylase	C	Energy production and conversion ;	K01595|1|0.0|796|bdi:100836533|phosphoenolpyruvate carboxylase [EC:4.1.1.31]	GO:0006107//oxaloacetate metabolic process;GO:0015977//carbon fixation;GO:0006099//tricarboxylic acid cycle	GO:0000287//magnesium ion binding;GO:0008964//phosphoenolpyruvate carboxylase activity	GO:0005829//cytosol;GO:0048046//apoplast
gi|474443365|gb|EMS68481.1|	chloroplast lipocalin [Triticum aestivum]	gi|77744915|gb|ABB02411.1|	-	-	-	K03098|1|4e-07|53.5|sbi:SORBI_07g021580|outer membrane lipoprotein Blc	GO:0006979//response to oxidative stress	-	GO:0005576//extracellular region;GO:0009535//chloroplast thylakoid membrane;GO:0031977//thylakoid lumen
gi|474443799|gb|EMS68515.1|	predicted protein [Hordeum vulgare subsp. vulgare]	gi|326494464|dbj|BAJ90501.1|	Predicted enzyme of the cupin superfamily	R	General function prediction only ;	K06995|1|2e-50|194|bdi:100825165|	GO:0019252//starch biosynthetic process;GO:0000023//maltose metabolic process;GO:0019288//isopentenyl diphosphate biosynthetic process, mevalonate-independent pathway	-	GO:0009507//chloroplast;GO:0005634//nucleus
gi|474445486|gb|EMS68571.1|	predicted protein [Hordeum vulgare subsp. vulgare] >gi|326494064|dbj|BAJ85494.1| predicted protein [Hordeum vulgare subsp. vulgare] >gi|326496362|dbj|BAJ94643.1| predicted protein [Hordeum vulgare subsp. vulgare]	gi|326489420|dbj|BAK01691.1|	Ribosomal protein L7/L12	J	Translation, ribosomal structure and biogenesis ;	K02935|1|3e-30|127|bdi:100846704|large subunit ribosomal protein L7/L12	GO:0042742//defense response to bacterium;GO:0006412//translation	GO:0003735//structural constituent of ribosome	GO:0005840//ribosome;GO:0009295//nucleoid;GO:0009570//chloroplast stroma;GO:0009535//chloroplast thylakoid membrane
gi|474449244|gb|EMS68766.1|	PREDICTED: uncharacterized protein LOC100843034 [Brachypodium distachyon]	gi|357124619|ref|XP_003563995.1|	-	-	-	-	-	GO:0005509//calcium ion binding	GO:0005576//extracellular region
gi|474449729|gb|EMS68802.1|	nucleoside diphosphate kinase II [Zea mays]	gi|229473559|gb|ACQ73319.1|	Nucleoside diphosphate kinase	F	Nucleotide transport and metabolism ;	K00940|1|2e-75|279|sbi:SORBI_08g017600|nucleoside-diphosphate kinase [EC:2.7.4.6]	GO:0042542//response to hydrogen peroxide;GO:0006241//CTP biosynthetic process;GO:0009585//red, far-red light phototransduction;GO:0009734//auxin mediated signaling pathway;GO:0006165//nucleoside diphosphate phosphorylation;GO:0006183//GTP biosynthetic process;GO:0006228//UTP biosynthetic process	GO:0004550//nucleoside diphosphate kinase activity;GO:0005524//ATP binding	GO:0009941//chloroplast envelope;GO:0009570//chloroplast stroma;GO:0009579//thylakoid;GO:0005634//nucleus
gi|474449970|gb|EMS68842.1|	predicted protein [Hordeum vulgare subsp. vulgare]	gi|326500712|dbj|BAJ95022.1|	Oxyanion-translocating ATPase	P	Inorganic ion transport and metabolism ;	K01551|1|3e-169|592|bdi:100839148|arsenite-transporting ATPase [EC:3.6.3.16]	GO:0051788//response to misfolded protein;GO:0043161//proteasomal ubiquitin-dependent protein catabolic process;GO:0006891//intra-Golgi vesicle-mediated transport;GO:0006944//cellular membrane fusion;GO:0006820//anion transport;GO:0071722//detoxification of arsenic-containing substance;GO:0006200//ATP catabolic process;GO:0043248//proteasome assembly	GO:0005515//protein binding;GO:0015446//arsenite-transmembrane transporting ATPase activity;GO:0005524//ATP binding	GO:0016020//membrane;GO:0009507//chloroplast
gi|474450528|gb|EMS68856.1|	putative sulfolipid biosynthesis protein [Chaenorhinum minus]	gi|156712120|emb|CAM59942.2|	Nucleoside-diphosphate-sugar epimerases	MG	Cell wall/membrane/envelope biogenesis ; Carbohydrate transport and metabolism ;	K06118|1|0.0|842|bdi:100839228|UDP-sulfoquinovose synthase [EC:3.13.1.1]	GO:0046506//sulfolipid biosynthetic process;GO:0019375//galactolipid biosynthetic process;GO:0016036//cellular response to phosphate starvation	GO:0008270//zinc ion binding;GO:0046507//UDPsulfoquinovose synthase activity;GO:0008146//sulfotransferase activity;GO:0000166//nucleotide binding;GO:0050662//coenzyme binding	GO:0009507//chloroplast
